# Supplementary material for: Molecular epidemiology of Crimean-Congo hemorrhagic fever virus in Russia
Source: PLoS One. 2022 May 12;17(5):e0266177. doi: 10.1371/journal.pone.0266177 (PMC9098019; doi:10.1371/journal.pone.0266177)
Supplement: S1 File — (XLSX) [file pone.0266177.s004.xlsx]

## Sheet: DATA
														Supplementary Table 3
						Partial and complete genome sequences of Russian CCHFV RNA-isolates obtained in the study
	№	RNA isolate	Region	Year	Genetic lineage (subtype)	Isolation source	Lattitude	Longitude			GenBank Acsession №
									S-partial	M-partial	L-partial	S-complete	M-complete	L-complete
	1	8-STV/HU-2007	Stavropol territory	2007	Europe-1(Va-Va-Va)	human serum	45.2162	43.5881	KR815299	KR821561	KR821978
	2	12-STV/HU-2007	Stavropol territory	2007	Europe-1(Va-Va-Va)	human serum	45.7519	43.5505	KR815300	KR821562	KR821979
	3	13-STV/HU-2007	Stavropol territory	2007	Europe-1(Va-Va-Va)	human serum	45.751	43.0178	KR815301	KR821563	KR821980
	4	17-STV/HU-2007	Stavropol territory	2007	Europe-1(Va-Va-Va)	human serum	44.7601	43.4217	KR815303	KR821565	KR821982
	5	20-STV/HU-2007	Stavropol territory	2007	Europe-1(Va-Va-Va)	human serum	46.0808	43.1011	KR815304	KR821566	KR821983	KR814847	KR814866	KR814885
	6	23-STV/HU-2007	Stavropol territory	2007	Europe-1(Va-Va-Va)	human serum	44.588	43.1302	KR815305	KR821567	KR821984
	7	25-STV/HU-2007	Stavropol territory	2007	Europe-1(Va-Va-Va)	human serum	44.5239	44.6581	KR815306	KR821568	KR821985
	8	32-STV/HU-2007	Stavropol territory	2007	Europe-1(Va-Va-Va)	human serum	53.4659	64.0271	KR815308	KR821570	KR821987
	9	33-STV/HU-2007	Stavropol territory	2007	Europe-1(Va-Va-Va)	human serum	44.9385	45.1453	KR815309	KR821571	KR821988
	10	34-STV/HU-2007	Stavropol territory	2007	Europe-1(Va-Va-Va)	human serum	44.4472	45.204	KR815310	KR821572	KR821989
	11	36-STV/HU-2007	Stavropol territory	2007	Europe-1(Va-Va-Va)	human serum	45.7886	41.2824	KR815311	KR821573	KR821990
	12	37-STV/HU-2007	Stavropol territory	2007	Europe-1(Va-Va-Va)	human serum	45.8253	43.6691	KR815307	KR821569	KR821986
	13	38-STV/HU-2007	Stavropol territory	2007	Europe-1(Va-Va-Va)	human serum	45.808	43.07	KR815312	KR821574	KR821991
	14	41-STV/HU-2007	Stavropol territory	2007	Europe-1(Va-Va-Va)	human serum	44.6066	44.8818	KR815313	KR821575	KR821992
	15	42-STV/HU-2007	Stavropol territory	2007	Europe-1(Va-Va-Va)	human serum	44.8286	45.1276	KR815314	KR821576	KR821993
	16	46-STV/HU-2007	Stavropol territory	2007	Europe-1(Va-Va-Va)	human serum	45.5924	43.0647	KR815315	KR821578	KR821995
	17	51-STV/HU-2007	Stavropol territory	2007	Europe-1(Va-Va-Va)	human serum	45.4804	42.1706	KR815316	KR821581	KR821998
	18	54-STV/HU-2007	Stavropol territory	2007	Europe-1(Va-Va-Va)	human serum	44.4455	43.866	KR815318	KR821583	KR822000
	19	55-STV/HU-2007	Stavropol territory	2007	Europe-1(Va-Va-Va)	human serum	45.4367	43.0071	KR815319	KR821584	KR822001
	20	58-STV/HU-2007	Stavropol territory	2007	Europe-1(Va-Va-Va)	human serum	46.0893	42.9344	KR815320	KR821585	KR822002
	21	59-STV/HU-2007	Stavropol territory	2007	Europe-1(Va-Va-Va)	human serum	45.4414	43.0374	KR815321	KR821586	KR822003
	22	63-STV/HU-2007	Stavropol territory	2007	Europe-1(Va-Va-Va)	human serum	45.0991	42.2315	KR815322	KR821587	KR822004
	23	68-STV/HU-2007	Stavropol territory	2007	Europe-1(Va-Vb-Va)	human serum	45.8031	42.6919	KR815323	KR821589	KR822006	KR814848	KR814867	KR814886
	24	69-STV/HU-2007	Stavropol territory	2007	Europe-1(Va-Va-Va)	human serum	44.9484	43.5549	KR815324	KR821590	KR822007
	25	77-STV/HU-2007	Stavropol territory	2007	Europe-1(Va-Va-Va)	human serum	45.5041	42.1242	KR815327	KR821591	KR822010
	26	81-STV/HU-2007	Stavropol territory	2007	Europe-1(Va-Va-Va)	human serum	44.3842	43.9154	KR815328	KR821592	KR822011
	27	82-STV/HU-2007	Stavropol territory	2007	Europe-1(Va-Va-Va)	human serum	45.4212	42.8715	KR815329	KR821593	KR822012
	28	94-STV/HU-2007	Stavropol territory	2007	Europe-1(Va-Va-Va)	human serum	45.9096	42.5409	KR815330	KR821594	KR822013	KR814849	KR814868	KR814887
	29	99-STV/HU-2007	Stavropol territory	2007	Europe-1(Va-Va-Va)	human serum	45.3519	42.8403	KR815331	KR821595	KR822014
	30	101-STV/HU-2007	Stavropol territory	2007	Europe-1(Va-Va-Va)	human serum	45.4848	42.1569	KR815333	KR821597	KR822016
	31	103-STV/HU-2007	Stavropol territory	2007	Europe-1(Va-Va-Va)	human serum	45.2152	43.9127	KR815332	KR821596	KR822015
	32	124-STV/HU-2007	Stavropol territory	2007	Europe-1(Va-Va-Va)	human serum	45.6396	43.7579	KR815336	KR821602	KR822019
	33	129-STV/HU-2007	Stavropol territory	2007	Europe-1(Va-Va-Va)	human serum	46.0125	42.7726	KR815337	KR821603	KR822020
	34	130-STV/HU-2007	Stavropol territory	2007	Europe-1(Va-Va-Va)	human serum	44.6906	44.1828	KR815338	KR821604	KR822021
	35	4478-STV/HU-2008	Stavropol territory	2008	Europe-1(Va-Va-Va)	human serum	45.9705	42.6997	KR815253	KR821516	KR821931
	36	4494-STV/HU-2008	Stavropol territory	2008	Europe-1(Va-Va-Va)	human serum	44.8279	44.6727	KR815256	KR821520	KR821934
	37	4497-STV/HU-2008	Stavropol territory	2008	Europe-1(Vb-Vb-Vb)	human serum	45.9727	41.5976	KR815257	KR821521	KR821935
	38	4503-STV/HU-2008	Stavropol territory	2008	Europe-1(Va-Va-Va)	human serum	44.5386	44.5213	KR815258	KR821522	KR821937
	39	4504-STV/HU-2008	Stavropol territory	2008	Europe-1(Vb-Vb-Vb)	human serum	45.2163	44.8878	KR815259	KR821523	KR821938
	40	4510-STV/HU-2008	Stavropol territory	2008	Europe-1(Vb-Vb-Vb)	human serum	45.26	44.8565	KR815260	KR821524	KR821939
	41	4512-STV/HU-2008	Stavropol territory	2008	Europe-1(Va-Va-Va)	human serum	45.645	43.2161	KR815261	KR821525	KR821940
	42	4514-STV/HU-2008	Stavropol territory	2008	Europe-1(Va-Va-Va)	human serum	45.9683	42.6962	KR815262	KR821526	KR821941
	43	4516-STV/HU-2008	Stavropol territory	2008	Europe-1(Va-Va-Va)	human serum	44.279	44.5728	KR815263	KR821527	KR821942
	44	4519-STV/HU-2008	Stavropol territory	2008	Europe-1(Vb-Vb-Vb)	human serum	45.2836	44.6635	KR815264	KR821528	KR821943
	45	4521-STV/HU-2008	Stavropol territory	2008	Europe-1(Va-Va-Va)	human serum	44.4453	44.7706	KR815265	KR821529	KR821944
	46	4523-STV/HU-2008	Stavropol territory	2008	Europe-1(Va-Va-Va)	human serum	45.5145	43.2294	KR815266	KR821530	KR821945
	47	4524-STV/HU-2008	Stavropol territory	2008	Europe-1(Va-Va-Va)	human serum	45.3505	43.2691	KR815267	KR821531	KR821946
	48	4526-STV/HU-2008	Stavropol territory	2008	Europe-1(Va-Va-Va)	human serum	45.0284	42.3646	KR815268	KR821532	KR821947
	49	4527-STV/HU-2008	Stavropol territory	2008	Europe-1(Va-Va-Va)	human serum	46.0059	42.7842	KR815269	KR821533	KR821948
	50	4528-STV/HU-2008	Stavropol territory	2008	Europe-1(Va-Va-Va)	human serum	45.9303	43.375	KR815270	KR821534	KR821949
	51	4529-STV/HU-2008	Stavropol territory	2008	Europe-1(Va-Vb-Va)	human serum	44.3106	45.2756	KR815271	KR821535	KR821950
	52	4532-STV/HU-2008	Stavropol territory	2008	Europe-1(Va-Va-Va)	human serum	46.007	42.763	KR815272	KR821536	KR821951
	53	4533-STV/HU-2008	Stavropol territory	2008	Europe-1(Va-Va-Va)	human serum	45.4037	42.8938	KR815273	KR821537	KR821952
	54	4538-STV/HU-2008	Stavropol territory	2008	Europe-1(Va-Va-Va)	human serum	45.0245	41.9072	KR815275	KR821538	KR821954
	55	4539-STV/HU-2008	Stavropol territory	2008	Europe-1(Va-Va-Va)	human serum	45.4944	42.241	KR815276	KR821539	KR821955
	56	4544-STV/HU-2008	Stavropol territory	2008	Europe-1(Va-Va-Va)	human serum	45.3761	43.3245	KR815277	KR821540	KR821956
	57	4546-STV/HU-2008	Stavropol territory	2008	Europe-1(Va-Va-Va)	human serum	44.5996	44.6964	KR815278	KR821541	KR821957
	58	4552-STV/HU-2008	Stavropol territory	2008	Europe-1(Va-Vb-Va)	human serum	44.9565	43.9248	KR815279	KR821542	KR821958
	59	4554-STV/HU-2008	Stavropol territory	2008	Europe-1(Va-Va-Va)	human serum	45.0624	43.6507	KR815281	KR821544	KR821960
	60	4558-STV/HU-2008	Stavropol territory	2008	Europe-1(Va-Vb-Va)	human serum	44.7508	44.1913	KR815283	KR821546	KR821962
	61	4559-STV/HU-2008	Stavropol territory	2008	Europe-1(Va-Va-Va)	human serum	45.3749	42.3702	KR815284	KR821547	KR821963
	62	4562-STV/HU-2008	Stavropol territory	2008	Europe-1(Va-Va-Va)	human serum	44.5164	44.6631	KR815286	KR821548	KR821965
	63	4573-STV/HU-2008	Stavropol territory	2008	Europe-1(Va-Va-Va)	human serum	44.8031	44.6905	KR815287	KR821549	KR821966
	64	4574-STV/HU-2008	Stavropol territory	2008	Europe-1(Vb-Vb-Vb)	human serum	45.829	41.7269	KR815288	KR821550	KR821967	KR814851	KR814870	KR814889
	65	4575-STV/HU-2008	Stavropol territory	2008	Europe-1(Va-Vb-Va)	human serum	44.549	44.8428	KR815289	KR821551	KR821968
	66	4579-STV/HU-2008	Stavropol territory	2008	Europe-1(Va-Va-Va)	human serum	44.3831	43.679	KR815290	KR821552	KR821969
	67	4587-STV/HU-2008	Stavropol territory	2008	Europe-1(Va-Va-Va)	human serum	45.0141	43.3573	KR815292	KR821555	KR821971
	68	4588-STV/HU-2008	Stavropol territory	2008	Europe-1(Va-Va-Va)	human serum	45.8518	41.5136	KR815293	KR821556	KR821972
	69	4593-STV/HU-2008	Stavropol territory	2008	Europe-1(Va-Va-Va)	human serum	45.0733	41.9672	KR815295	KR821558	KR821974
	70	4598-STV/HU-2008	Stavropol territory	2008	Europe-1(Va-Vb-Va)	human serum	44.3405	45.1743	KR815296	KR821559	KR821975
	71	4599-STV/HU-2008	Stavropol territory	2008	Europe-1(Va-Va-Va)	human serum	45.854	41.4918	KR815297	KR821560	KR821976
	72	4500-STV/HU-2009	Stavropol territory	2009	Europe-1(Va-Va-Va)	human serum	44.805	44.9358	KR815246	KR821509	KR821923
	73	4501-STV/HU-2009	Stavropol territory	2009	Europe-1(Va-Va-Va)	human serum	45.6823	43.3134	KR815247	KR821510	KR821924	KR814853	KR814872	KR814891
	74	4502-STV/HU-2009	Stavropol territory	2009	Europe-1(Va-Va-Va)	human serum	45.6415	43.6645	KR815248	KR821511	KR821925
	75	4507-STV/HU-2009	Stavropol territory	2009	Europe-1(Vb-Vb-Vb)	human serum	45.7823	41.2847	KR815249	KR821512	KR821927
	76	4513-STV/HU-2009	Stavropol territory	2009	Europe-1(Va-Va-Va)	human serum	44.7826	42.512	KR815250	KR821513	KR821928
	77	4529-STV/HU-2009	Stavropol territory	2009	Europe-1(Va-Va-Va)	human serum			KR815251	KR821514	KR821929
	78	4535-STV/HU-2009	Stavropol territory	2009	Europe-1(Vb-Vb-Vb)	human serum			KR815252	KR821515	KR821930
	79	4608-STV/HU-2009	Stavropol territory	2009	Europe-1(Va-Va-Va)	human serum	44.4333	45.2162	KR815200	KR821468	KR821881
	80	4617-STV/HU-2009	Stavropol territory	2009	Europe-1(Vb-Vb-Vb)	human serum	45.8026	43.062	KR815205	KR821473	KR821882
	81	4618-STV/HU-2009	Stavropol territory	2009	Europe-1(Va-Va-Va)	human serum	45.2257	43.9441	KR815206	KR821474	KR821883
	82	4620-STV/HU-2009	Stavropol territory	2009	Europe-1(Va-Va-Va)	human serum	45.5803	43.914	KR815207	KR821475	KR821884
	83	4625-STV/HU-2009	Stavropol territory	2009	Europe-1(Vb-Vb-Vb)	human serum	45.3872	44.2138	KR815208	KR821476	KR821885
	84	4629-STV/HU-2009	Stavropol territory	2009	Europe-1(Va-Vb-Va)	human serum	45.7364	42.2001	KR815212	KR821477	KR821889
	85	4630-STV/HU-2009	Stavropol territory	2009	Europe-1(Va-Va-Va)	human serum	44.262	44.6217	KR815213	KR821478	KR821890
	86	4633-STV/HU-2009	Stavropol territory	2009	Europe-1(Va-Va-Va)	human serum	45.0324	44.3964	KR815214	KR821479	KR821891
	87	4635-STV/HU-2009	Stavropol territory	2009	Europe-1(Va-Va-Va)	human serum	44.3202	44.9822	KR815215	KR821480	KR821892
	88	4636-STV/HU-2009	Stavropol territory	2009	Europe-1(Va-Va-Va)	human serum	45.3835	44.2319	KR815216	KR821481	KR821893
	89	4637-STV/HU-2009	Stavropol territory	2009	Европа-3(VII-VII)	human serum	44.6764	42.4184	KR815217			KR814835
	90	4638-STV/HU-2009	Stavropol territory	2009	Europe-1(Va-Vb-Va)	human serum	45.0067	44.1407	KR815218	KR821482	KR821894
	91	4639-STV/HU-2009	Stavropol territory	2009	Europe-1(Va-Va-Va)	human serum	45.7509	43.0118	KR815219	KR821483	KR821895
	92	4642-STV/HU-2009	Stavropol territory	2009	Europe-1(Va-Va-Va)	human serum	45.9688	42.693	KR815220	KR821484	KR821896
	93	4643-STV/HU-2009	Stavropol territory	2009	Europe-1(Va-Va-Va)	human serum	45.3596	44.2089	KR815221	KR821485	KR821897
	94	4644-STV/HU-2009	Stavropol territory	2009	Europe-1(Va-Va-Va)	human serum	45.8301	43.6679	KR815222	KR821486	KR821898
	95	4650-STV/HU-2009	Stavropol territory	2009	Europe-1(Va-Vb-Va)	human serum	44.7833	44.6434	KR815223	KR821487	KR821899
	96	4652-STV/HU-2009	Stavropol territory	2009	Europe-1(Va-Vb-Vb)	human serum			KR815224	KR821488	KR821900
	97	4653-STV/HU-2009	Stavropol territory	2009	Europe-1(Va-Va-Va)	human serum	44.0883	44.9432	KR815225	KR821489	KR821901
	98	4655-STV/HU-2009	Stavropol territory	2009	Europe-1(Va-Va-Va)	human serum	45.3793	43.0719	KR815226	KR821490	KR821902
	99	4662-STV/HU-2009	Stavropol territory	2009	Europe-1(Vb-Va-Va)	human serum	44.3379	45.1763	KR815227	KR821491	KR821904
	100	4664-STV/HU-2009	Stavropol territory	2009	Europe-1(Va-Vb-Vb)	human serum	45.5745	43.8888	KR815228	KR821492	KR821905
	101	4668-STV/HU-2009	Stavropol territory	2009	Europe-1(Vb-Va-Va)	human serum	45.5921	43.0458	KR815229	KR821493	KR821906
	102	4669-STV/HU-2009	Stavropol territory	2009	Europe-1(Va-Va-Va)	human serum	45.3652	41.8555	KR815230	KR821494	KR821907
	103	4670-STV/HU-2009	Stavropol territory	2009	Europe-1(Va-Va-Va)	human serum	44.597	42.6447	KR815231	KR821495	KR821908
	104	4672-STV/HU-2009	Stavropol territory	2009	Europe-1(Va-Vb-Va)	human serum	44.4314	44.2767	KR815232	KR821496	KR821909
	105	4673-STV/HU-2009	Stavropol territory	2009	Europe-1(Va-Va-Va)	human serum	45.2047	42.8678	KR815233	KR821497	KR821910
	106	4674-STV/HU-2009	Stavropol territory	2009	Europe-1(Va-Va-Va)	human serum	45.4209	43.4462	KR815234	KR821498	KR821911
	107	4675-STV/HU-2009	Stavropol territory	2009	Europe-1(Vb-Vb-Vb)	human serum	45.3753	43.0555	KR815235	KR821499	KR821912
	108	4676-STV/HU-2009	Stavropol territory	2009	Europe-1(Va-Va-Va)	human serum	44.4616	44.341	KR815236	KR821500	KR821913
	109	4678-STV/HU-2009	Stavropol territory	2009	Europe-1(Va-Va-Va)	human serum	45.7546	43.5608	KR815237	KR821501	KR821914
	110	4679-STV/HU-2009	Stavropol territory	2009	Europe-1(Va-Va-Va)	human serum	44.4686	45.0285	KR815238	KR821502	KR821915
	111	4680-STV/HU-2009	Stavropol territory	2009	Europe-1(Va-Va-Va)	human serum	45.3589	44.2252	KR815239	KR821503	KR821916
	112	4684-STV/HU-2009	Stavropol territory	2009	Europe-1(Va-Va-Va)	human serum	45.2914	43.5924	KR815241	KR821504	KR821918
	113	4691-STV/HU-2009	Stavropol territory	2009	Europe-1(Va-Va-Va)	human serum	45.789	41.2739	KR815242	KR821505	KR821919	KR814852	KR814871	KR814890
	114	4694-STV/HU-2009	Stavropol territory	2009	Europe-1(Va-Va-Va)	human serum	45.3662	43.2998	KR815243	KR821506	KR821920
	115	4695-STV/HU-2009	Stavropol territory	2009	Europe-1(Va-Va-Va)	human serum	45.6812	43.3255	KR815244	KR821507	KR821921
	116	4697-STV/HU-2009	Stavropol territory	2009	Europe-1(Vb-Vb-Vb)	human serum	45.5447	43.983	KR815245	KR821508	KR821922
	117	4-STV/HU-2010	Stavropol territory	2010	Europe-1(Va-Va-Va)	human serum	45.1263	41.8177	KR815174	KR821442	KR821856
	118	13-STV/HU-2010	Stavropol territory	2010	Europe-1(Va-Va-Va)	human serum	45.7613	42.099	KR815175	KR821443	KR821857
	119	16-STV/HU-2010	Stavropol territory	2010	Europe-1(Vb-Vb-Vb)	human serum	45.5873	43.0725	KR815176	KR821444	KR821858
	120	23-STV/HU-2010	Stavropol territory	2010	Europe-1(Va-Va-Va)	human serum	45.7173	43.2235	KR815177	KR821445	KR821859
	121	25-STV/HU-2010	Stavropol territory	2010	Europe-1(Va-Va-Va)	human serum	45.9013	42.5542	KR815178	KR821446	KR821860
	122	27-STV/HU-2010	Stavropol territory	2010	Europe-1(Va-Va-Va)	human serum	45.5756	43.7699	KR815179	KR821447	KR821861
	123	29-STV/HU-2010	Stavropol territory	2010	Europe-1(Va-Va-Va)	human serum	45.0004	44.1732	KR815180	KR821448	KR821862
	124	33-STV/HU-2010	Stavropol territory	2010	Europe-1(Va-Va-Va)	human serum	44.4072	44.9972	KR815182	KR821450	KR821864
	125	38-STV/HU-2010	Stavropol territory	2010	Europe-1(Va-Va-Va)	human serum	44.9397	43.545	KR815184	KR821451	KR821866
	126	44-STV/HU-2010	Stavropol territory	2010	Europe-1(Vc-Va-Va)	human serum	45.6436	42.5378	KR815186	KR821452	KR821868	KR814840	KR814859	KR814878
	127	45-STV/HU-2010	Stavropol territory	2010	Europe-1(Va-Vb-Va)	human serum	44.5484	44.8141	KR815187	KR821453	KR821869
	128	46-STV/HU-2010	Stavropol territory	2010	Europe-1(Va-Va-Va)	human serum	44.8032	45.2139	KR815188	KR821454	KR821870
	129	54-STV/HU-2010	Stavropol territory	2010	Europe-1(Va-Va-Va)	human serum	44.6194	44.9082	KR815189	KR821455	KR821871
	130	55-STV/HU-2010	Stavropol territory	2010	Europe-1(Va-Va-Va)	human serum	44.9525	45.1087	KR815190	KR821456	KR821872
	131	60-STV/HU-2010	Stavropol territory	2010	Europe-1(Va-Va-Va)	human serum	45.8078	43.4211	KR815191	KR821457	KR821873
	132	61-STV/HU-2010	Stavropol territory	2010	Europe-1(Va-Va-Va)	human serum	45.47	43.8061	KR815192	KR821458	KR821874
	133	67-STV/HU-2010	Stavropol territory	2010	Europe-1(Va-Va-Va)	human serum	45.8076	43.4106	KR815193	KR821461	KR821875
	134	68-STV/HU-2010	Stavropol territory	2010	Europe-1(Va-Va-Va)	human serum	45.7225	42.924	KR815194	KR821462	KR821876
	135	72-STV/HU-2010	Stavropol territory	2010	Europe-1(Va-Vb-Va)	human serum	45.6308	42.8129	KR815196	KR821464	KR821877
	136	75-STV/HU-2010	Stavropol territory	2010	Europe-1(Vb-Vb-Vb)	human serum	45.7826	41.2794	KR815197	KR821465	KR821878	KR814845	KR814864	KR814883
	137	78-STV/HU-2010	Stavropol territory	2010	Europe-1(Va-Vb-Va)	human serum	44.362	44.7469	KR815199	KR821467	KR821880
	138	5185-ASTR/HU-2011	Astrakhan region	2011	Europe-1(Vc-Vb-Va)	human serum	46.2117	48.0108	KR814920	KR821197	KR821854
	139	5188-ASTR/HU-2011	Astrakhan region	2011	Europe-1(Va-Va-Va)	human serum	46.1143	48.0839	KR814921	KR821198	KR821855
	140	5170-ROS/HU-2011	Rostov region	2011	Europe-1(Va-Va-Va)	human serum	46.2473	41.2841	KR814909	KR821185	KR821842	KR814854	KR814873	KR814892
	141	5171-ROS/HU-2011	Rostov region	2011	Europe-1(Va-Va-Va)	human serum	46.37	40.5471	KR814910	KR821186	KR821843
	142	5172-ROS/HU-2011	Rostov region	2011	Europe-1(Vb-Vb-Vb)	human serum	47.4225	41.6096	KR814911	KR821187	KR821844
	143	5173-ROS/HU-2011	Rostov region	2011	Europe-1(Vb-Vb-Vb)	human serum	47.3272	41.2819	KR814912	KR821188	KR821845
	144	5174-ROS/HU-2011	Rostov region	2011	Europe-1(Va-Va-Va)	human serum	46.2873	41.7269	KR814913	KR821189	KR821846
	145	5175-ROS/HU-2011	Rostov region	2011	Europe-1(Vb-Vb-Vb)	human serum	47.2732	41.2426	KR814914	KR821190	KR821847
	146	5176-ROS/HU-2011	Rostov region	2011	Europe-1(Va-Va-Va)	human serum	46.413	41.2827	KR814915	KR821191	KR821848
	147	5177-ROS/HU-2011	Rostov region	2011	Europe-1(Vb-Vb-Vb)	human serum	47.4116	41.8465	KR814916	KR821192	KR821849
	148	5180-ROS/HU-2011	Rostov region	2011	Europe-1(Vb-Vb-Vb)	human serum	46.206	41.6786	KR814917	KR821193	KR821850	KR814855	KR814874	KR814893
	149	5182-ROS/HU-2011	Rostov region	2011	Europe-1(Va-Va-Va)	human serum	47.4848	42.0902	KR814918	KR821195	KR821852
	150	5184-ROS/HU-2011	Rostov region	2011	Europe-1(Vb-Vb-Va)	human serum	47.2568	41.3354	KR814919	KR821196	KR821853
	151	5317-STV/HU-2011	Stavropol territory	2011	Europe-1(Va-Va-Va)	human serum	45.4477	41.9992	KR814905	KR821181	KR821838
	152	5337-STV/HU-2011	Stavropol territory	2011	Europe-1(Va-Va-Va)	human serum	44.6701	42.541	KR814906	KR821182	KR821839
	153	5338-STV/HU-2011	Stavropol territory	2011	Europe-1(Vb-Vb-Vb)	human serum	45.4312	41.9927	KR814895	KR821171	KR821830
	154	5339-STV/HU-2011	Stavropol territory	2011	Europe-1(Va-Va-Va)	human serum	44.3324	45.1683	KR814896	KR821172	KR821831
	155	5349-STV/HU-2011	Stavropol territory	2011	Europe-1(Va-Va-Va)	human serum	45.9145	42.544	KR814898	KR821174	KR821832
	156	5351-STV/HU-2011	Stavropol territory	2011	Europe-1(Va-Va-Va)	human serum	45.5871	43.0729	KR814899	KR821175	KR821833
	157	5353-STV/HU-2011	Stavropol territory	2011	Europe-1(Va-Va-Va)	human serum	45.8103	43.0742	KR814900	KR821176	KR821834
	158	5355-STV/HU-2011	Stavropol territory	2011	Europe-1(Va-Va-Va)	human serum	44.4635	44.3541	KR814901	KR821177	KR821835
	159	5359-STV/HU-2011	Stavropol territory	2011	Europe-1(Va-Va-Va)	human serum	45.4514	43.0166	KR814902	KR821178	KR821836
	160	5387-STV/HU-2011	Stavropol territory	2011	Europe-1(Va-Va-Va)	human serum	45.2434	43.3354	KR814903	KR821179	KR821837
	161	5388-STV/HU-2011	Stavropol territory	2011	Europe-1(Va-Va-Va)	human serum	45.827	42.526	KR814907	KR821183	KR821840
	162	5389-STV/HU-2011	Stavropol territory	2011	Europe-1(Va-Va-Va)	human serum	45.0801	41.9995	KR814908	KR821184	KR821841
	163	133-ASTR/HU-2012	Astrakhan region	2012	Europe-1(Va-Va-Va)	human serum	46.6651	48.1272	KR814922	KR821269	KR821672
	164	136-ASTR/HU-2012	Astrakhan region	2012	Europe-1(Va-Va-Va)	human serum	45.9652	48.0128	KR814923	KR821270	KR821673
	165	149-ASTR/HU-2012	Astrakhan region	2012	Europe-1(Va-Va-Va)	human serum	46.2887	48.2554	KR814924	KR821271	KR821674
	166	199-ASTR/HU-2012	Astrakhan region	2012	Europe-1(Va-Va-Va)	human serum	46.2856	47.9896	KR814926	KR821273	KR821676
	167	3-KALM/HU-2012	Republic of Kalmykia	2012	Europe-1(Va-Va-Va)	human serum	46.239	43.0883	KR814951	KR821302	KR821706
	168	12-ROS/HU-2012	Rostov region	2012	Europe-1(Vb-Vb-Vb)	human serum	46.9852	42.2329	KR814952	KR821306	KR821707
	169	15-ROS/HU-2012	Rostov region	2012	Europe-1(Vb-Vb-Vb)	human serum	46.5506	41.5795	KR814953	KR821307	KR821708
	170	18-ROS/HU-2012	Rostov region	2012	Europe-1(Va-Va-Va)	human serum	46.8847	40.7072	KR814954	KR821308	KR821709
	171	24-ROS/HU-2012	Rostov region	2012	Europe-1(Vb-Vb-Vb)	human serum	46.214	41.692	KR814955	KR821309	KR821710	KR814837	KR814856	KR814875
	172	26-ROS/HU-2012	Rostov region	2012	Europe-1(Vb-Vb-Vb)	human serum	46.7486	41.4797	KR814957	KR821311	KR821711
	173	27-ROS/HU-2012	Rostov region	2012	Europe-1(Vb-Vb-Vb)	human serum	47.5277	41.4245	KR814958	KR821312	KR821712
	174	28-ROS/HU-2012	Rostov region	2012	Europe-1(Va-Va-Va)	human serum	46.4145	41.2583	KR814959	KR821313	KR821713
	175	31-ROS/HU-2012	Rostov region	2012	Europe-1(Va-Va-Va)	human serum	46.2831	41.7584	KR814960	KR821314	KR821714
	176	33-ROS/HU-2012	Rostov region	2012	Europe-1(Vb-Vb-Vb)	human serum	48.1471	41.5296	KR814961	KR821315	KR821715
	177	34-ROS/HU-2012	Rostov region	2012	Europe-1(Va-Va-Va)	human serum	46.4909	40.8546	KR814962	KR821316	KR821716
	178	36-ROS/HU-2012	Rostov region	2012	Europe-1(Va-Va-Va)	human serum	46.737	40.6465	KR814963	KR821317	KR821717
	179	39-ROS/HU-2012	Rostov region	2012	Europe-1(Va-Va-Va)	human serum	46.7931	40.6755	KR814964	KR821318	KR821718
	180	45-ROS/HU-2012	Rostov region	2012	Europe-1(Va-Va-Va)	human serum	46.0829	41.3638	KR814965	KR821319	KR821719
	181	47-ROS/HU-2012	Rostov region	2012	Europe-1(Vb-Va-Vb)	human serum	46.2882	41.4641	KR814966	KR821320	KR821720
	182	58-ROS/HU-2012	Rostov region	2012	Europe-1(Vb-Vb-Vb)	human serum	48.2765	41.6271	KR814969	KR821323	KR821721
	183	71-ROS/HU-2012	Rostov region	2012	Europe-1(Va-Va-Va)	human serum	46.4931	41.5584	KR814972	KR821324	KR821724
	184	73-ROS/HU-2012	Rostov region	2012	Europe-1(Va-Va-Va)	human serum	46.8285	41.0474	KR814973	KR821325	KR821725
	185	75-ROS/HU-2012	Rostov region	2012	Europe-1(Vb-Vb-Vb)	human serum	48.2449	40.2817	KR814974	KR821326	KR821726	KR814844	KR814863	KR814882
	186	77-ROS/HU-2012	Rostov region	2012	Europe-1(Va-Va-Va)	human serum	46.6713	42.0142	KR814975	KR821327	KR821727
	187	82-ROS/HU-2012	Rostov region	2012	Europe-1(Va-Va-Va)	human serum	46.8407	41.3258	KR814976	KR821328	KR821728
	188	85-ROS/HU-2012	Rostov region	2012	Europe-1(Vb-Vb-Vb)	human serum	48.0562	40.3664	KR814977	KR821329	KR821729
	189	87-ROS/HU-2012	Rostov region	2012	Europe-1(Vb-Vb-Vb)	human serum	46.8244	41.2763	KR814978	KR821330	KR821730
	190	89-ROS/HU-2012	Rostov region	2012	Europe-1(Va-Va-Va)	human serum	47.2349	40.2419	KR814979	KR821331	KR821731
	191	90-ROS/HU-2012	Rostov region	2012	Europe-1(Vb-Vb-Vb)	human serum	46.7366	41.4756	KR814980	KR821332	KR821732
	192	96-ROS/HU-2012	Rostov region	2012	Europe-1(Va-Va-Va)	human serum	46.9852	41.2125	KR814981	KR821333	KR821733
	193	100-ROS/HU-2012	Rostov region	2012	Europe-1(Vb-Vb-Vb)	human serum	47.1694	42.4789	KR814982	KR821334	KR821734
	194	101-ROS/HU-2012	Rostov region	2012	Europe-1(Va-Va-Va)	human serum	46.2634	41.3927	KR814983	KR821335	KR821735
	195	109-ROS/HU-2012	Rostov region	2012	Europe-1(Vb-Vb-Vb)	human serum	48.1235	41.4143	KR814984	KR821336	KR821736
	196	115-ROS/HU-2012	Rostov region	2012	Europe-1(Vb-Vb-Vb)	human serum	47.6789	41.9841	KR814985	KR821337	KR821737
	197	5-STV/HU-2012	Stavropol territory	2012	Europe-1(Va-Va-Va)	human serum	45.2207	41.8139	KR814929	KR821274	KR821677
	198	11-STV/HU-2012	Stavropol territory	2012	Europe-1(Va-Va-Va)	human serum	45.6815	43.3273	KR814930	KR821275	KR821678
	199	12-STV/HU-2012	Stavropol territory	2012	Europe-1(Va-Va-Va)	human serum	45.8193	41.8994	KR814931	KR821276	KR821679
	200	13-STV/HU-2012	Stavropol territory	2012	Europe-1(Va-Va-Va)	human serum	44.7532	45.0066	KR814932	KR821277	KR821680
	201	20-STV/HU-2012	Stavropol territory	2012	Europe-1(Va-Va-Va)	human serum	44.6958	45.0247	KR814933	KR821278	KR821681
	202	25-STV/HU-2012	Stavropol territory	2012	Europe-1(Va-Va-Va)	human serum	45.8083	43.081	KR814935	KR821280	KR821682
	203	29-STV/HU-2012	Stavropol territory	2012	Europe-1(Va-Va-Va)	human serum	45.901	43.3698	KR814936	KR821281	KR821683
	204	32-STV/HU-2012	Stavropol territory	2012	Europe-1(Va-Va-Va)	human serum	44.815	44.5221	KR814937	KR821282	KR821684
	205	35-STV/HU-2012	Stavropol territory	2012	Europe-1(Va-Vb-Va)	human serum	45.8149	43.0731	KR814938	KR821283	KR821686
	206	38-STV/HU-2012	Stavropol territory	2012	Europe-1(Va-Va-Va)	human serum	44.5519	44.8304	KR814939	KR821284	KR821687
	207	40-STV/HU-2012	Stavropol territory	2012	Europe-1(Va-Va-Va)	human serum	45.6154	42.8262	KR814940	KR821285	KR821688
	208	44-STV/HU-2012	Stavropol territory	2012	Europe-1(Va-Va-Va)	human serum			KR814941	KR821286	KR821689
	209	45-STV/HU-2012	Stavropol territory	2012	Europe-1(Va-Vb-Va)	human serum	45.7522	43.0196	KR814942	KR821287	KR821690
	210	46-STV/HU-2012	Stavropol territory	2012	Europe-1(Va-Vb-Va)	human serum	45.6436	42.5406	KR814943	KR821288	KR821691	KR814841	KR814860	KR814879
	211	50-STV/HU-2012	Stavropol territory	2012	Europe-1(Va-Va-Va)	human serum	45.4543	41.9945	KR814944	KR821289	KR821692
	212	56-STV/HU-2012	Stavropol territory	2012	Europe-1(Va-Va-Va)	human serum	45.625	42.5874	KR814946	KR821292	KR821695
	213	61-STV/HU-2012	Stavropol territory	2012	Europe-1(Va-Va-Va)	human serum	45.0793	43.6824	KR814947	KR821293	KR821697
	214	66-STV/HU-2012	Stavropol territory	2012	Europe-1(Va-Va-Va)	human serum	44.753	44.9632	KR814949	KR821294	KR821698
	215	132-ASTR/HU-2013	Astrakhan region	2013	Europe-1(Va-Va-Va)	human serum	46.1626	48.2261	KR815006	KR821358	KR821752
	216	257-ASTR/HU-2013	Republic of Dagestan	2013	Europe-1(Va-Va-Va)	human serum	43.121	47.3752	KR815007	KR821359	KR821753
	217	22-ROS/HU-2013	Rostov region	2013	Europe-1(Vb-Vb-Vb)	human serum	46.6583	41.7376	KR815010	KR821362	KR821756
	218	26-ROS/HU-2013	Rostov region	2013	Europe-1(Va-Va-Va)	human serum	46.9421	41.1849	KR815011	KR821363	KR821757
	219	31-ROS/HU-2013	Rostov region	2013	Europe-1(Va-Va-Va)	human serum	46.536	41.6997	KR815012	KR821364	KR821758
	220	34-ROS/HU-2013	Rostov region	2013	Europe-1(Vb-Vb-Vb)	human serum	46.2115	41.6898	KR815013	KR821365	KR821759
	221	36-ROS/HU-2013	Rostov region	2013	Europe-1(Va-Va-Va)	human serum	47.1608	41.5911	KR815015	KR821367	KR821760
	222	37-ROS/HU-2013	Rostov region	2013	Europe-1(Vb-Vb-Vb)	human serum	46.2871	41.4689	KR815016	KR821368	KR821761	KR814839	KR814858	KR814877
	223	41-ROS/HU-2013	Rostov region	2013	Europe-1(Vb-Vb-Vb)	human serum	47.0437	40.2676	KR815017	KR821369	KR821762
	224	49-ROS/HU-2013	Rostov region	2013	Europe-1(Va-Va-Va)	human serum	47.0577	43.251	KR815018	KR821370	KR821763
	225	58-ROS/HU-2013	Rostov region	2013	Europe-1(Vb-Vb-Vb)	human serum	46.195	41.6735	KR815019	KR821371	KR821764
	226	60-ROS/HU-2013	Rostov region	2013	Europe-1(Va-Va-Va)	human serum	47.1539	42.4494	KR815020	KR821372	KR821765
	227	63-ROS/HU-2013	Rostov region	2013	Europe-1(Va-Va-Va)	human serum	46.2641	41.398	KR815021	KR821373	KR821766
	228	64-ROS/HU-2013	Rostov region	2013	Europe-1(Vb-Vb-Vb)	human serum	46.7469	41.4792	KR815022	KR821374	KR821767
	229	65-ROS/HU-2013	Rostov region	2013	Europe-1(Va-Va-Va)	human serum	46.4705	43.8271	KR815023	KR821375	KR821768
	230	67-ROS/HU-2013	Rostov region	2013	Europe-1(Va-Va-Va)	human serum	46.7341	40.6483	KR815024	KR821376	KR821769
	231	70-ROS/HU-2013	Rostov region	2013	Europe-1(Va-Va-Va)	human serum	47.3457	41.4424	KR815025	KR821377	KR821770
	232	75-ROS/HU-2013	Rostov region	2013	Europe-1(Va-Va-Va)	human serum	46.6536	41.7234	KR815027	KR821379	KR821771
	233	82-ROS/HU-2013	Rostov region	2013	Europe-1(Va-Va-Va)	human serum	46.4899	41.58	KR815028	KR821380	KR821772
	234	83-ROS/HU-2013	Rostov region	2013	Europe-1(Vb-Vb-Vb)	human serum	46.4186	41.2958	KR815029	KR821381	KR821773
	235	84-ROS/HU-2013	Rostov region	2013	Europe-1(Va-Va-Va)	human serum	46.2736	41.775	KR815030	KR821382	KR821774
	236	87-ROS/HU-2013	Rostov region	2013	Europe-1(Vb-Vb-Vb)	human serum	47.0698	40.8485	KR815031	KR821383	KR821775
	237	99-ROS/HU-2013	Rostov region	2013	Europe-1(Vb-Vb-Vb)	human serum	48.2539	40.4046	KR815034	KR821386	KR821776
	238	100-ROS/HU-2013	Rostov region	2013	Europe-1(Vb-Vb-Vb)	human serum	48.1677	41.1129	KR815035	KR821387	KR821777
	239	102-ROS/HU-2013	Rostov region	2013	Europe-1(Vb-Vb-Vb)	human serum	47.8383	39.8744	KR815036	KR821388	KR821778
	240	111-ROS/HU-2013	Rostov region	2013	Europe-1(Vb-Vb-Vb)	human serum	47.11	40.6742	KR815037	KR821389	KR821779
	241	115-ROS/HU-2013	Rostov region	2013	Europe-1(Va-Va-Va)	human serum	46.483	41.4986	KR815038	KR821390	KR821780
	242	118-ROS/HU-2013	Rostov region	2013	Europe-1(Vb-Vb-Vb)	human serum	48.2484	40.1158	KR815039	KR821391	KR821781
	243	126-ROS/HU-2013	Rostov region	2013	Europe-1(Vb-Vb-Vb)	human serum	48.1598	41.395	KR815040	KR821392	KR821782
	244	127-ROS/HU-2013	Rostov region	2013	Europe-1(Va-Va-Va)	human serum	46.7429	41.0965	KR815041	KR821393	KR821783
	245	148-ROS/HU-2013	Rostov region	2013	Europe-1(Va-Va-Va)	human serum	46.3476	41.7278	KR815043	KR821396	KR821784
	246	1-STV/HU-2013	Stavropol territory	2013	Europe-1(Va-Va-Va)	human serum	44.6222	44.103	KR815055	KR821406	KR821794
	247	8-STV/HU-2013	Stavropol territory	2013	Europe-1(Vb-Vb-Vb)	human serum	45.6957	42.392	KR815056	KR821407	KR821795
	248	10-STV/HU-2013	Stavropol territory	2013	Europe-1(Va-Va-Va)	human serum	45.6496	42.9529	KR815057	KR821408	KR821796
	249	14-STV/HU-2013	Stavropol territory	2013	Europe-1(Va-Va-Va)	human serum	45.8453	41.5432	KR815058	KR821409	KR821797
	250	19-STV/HU-2013	Stavropol territory	2013	Europe-1(Va-Va-Va)	human serum	45.5105	43.2428	KR815059	KR821410	KR821798
	251	22-STV/HU-2013	Stavropol territory	2013	Europe-1(Va-Va-Va)	human serum	45.8258	43.6763	KR815060	KR821411	KR821799
	252	24-STV/HU-2013	Stavropol territory	2013	Europe-1(Va-Va-Va)	human serum	45.838	41.4767	KR815061	KR821412	KR821800
	253	25-STV/HU-2013	Stavropol territory	2013	Europe-1(Va-Va-Va)	human serum	45.47	43.8223	KR815062	KR821413	KR821801
	254	29-STV/HU-2013	Stavropol territory	2013	Europe-1(Va-Va-Va)	human serum	45.7371	42.1074	KR815064	KR821415	KR821802
	255	30-STV/HU-2013	Stavropol territory	2013	Europe-1(Va-Va-Va)	human serum	45.7223	42.886	KR815065	KR821416	KR821803
	256	32-STV/HU-2013	Stavropol territory	2013	Europe-1(Va-Va-Va)	human serum	44.7058	43.7179	KR815066	KR821417	KR821804
	257	37-STV/HU-2013	Stavropol territory	2013	Europe-1(Va-Va-Va)	human serum	45.4637	43.8127	KR815067	KR821418	KR821805
	258	43-STV/HU-2013	Stavropol territory	2013	Europe-1(Va-Vb-Va)	human serum	46.0962	42.9257	KR815068	KR821419	KR821806
	259	44-STV/HU-2013	Stavropol territory	2013	Europe-1(Va-Va-Va)	human serum	45.6441	41.9386	KR815069	KR821420	KR821807
	260	46-STV/HU-2013	Stavropol territory	2013	Europe-1(Va-Va-Va)	human serum	45.8744	41.3561	KR815070	KR821421	KR821808
	261	47-STV/HU-2013	Stavropol territory	2013	Europe-1(Va-Va-Va)	human serum	44.8617	42.0521	KR815071	KR821422	KR821809	KR814842	KR814861	KR814880
	262	51-STV/HU-2013	Stavropol territory	2013	Europe-1(Va-Va-Va)	human serum	46.0993	43.0748	KR815073	KR821423	KR821810
	263	54-STV/HU-2013	Stavropol territory	2013	Europe-1(Va-Va-Va)	human serum	45.6379	41.4191	KR815075	KR821424	KR821812
	264	60-STV/HU-2013	Stavropol territory	2013	Europe-1(Va-Va-Va)	human serum	45.6474	42.5273	KR815077	KR821426	KR821814
	265	61-STV/HU-2013	Stavropol territory	2013	Europe-1(Va-Va-Va)	human serum	45.7267	42.9369	KR815078	KR821427	KR821815
	266	62-STV/HU-2013	Stavropol territory	2013	Europe-1(Va-Va-Va)	human serum	45.6826	43.3193	KR815079	KR821428	KR821816
	267	64-STV/HU-2013	Stavropol territory	2013	Europe-1(Va-Va-Va)	human serum	45.225	42.671	KR815080	KR821429	KR821817
	268	67-STV/HU-2013	Stavropol territory	2013	Europe-1(Va-Va-Va)	human serum	44.7499	44.9732	KR815081	KR821430	KR821818
	269	69-STV/HU-2013	Stavropol territory	2013	Europe-1(Va-Va-Va)	human serum	45.1394	41.8187	KR815082	KR821431	KR821819
	270	71-STV/HU-2013	Stavropol territory	2013	Europe-1(Va-Va-Va)	human serum	45.0794	43.6783	KR815083	KR821432	KR821820
	271	72-STV/HU-2013	Stavropol territory	2013	Europe-1(Va-Va-Va)	human serum	45.5784	42.9204	KR815084	KR821433	KR821821
	272	73-STV/HU-2013	Stavropol territory	2013	Africa-3(III-III-III)	human serum	44.39	45.0126	KR815085	KR821434	KR821822	KR814836
	273	85-STV/HU-2013	Stavropol territory	2013	Europe-1(Va-Va-Va)	human serum	45.3864	41.7299	KR815086	KR821435	KR821823
	274	1-VOL/HU-2014	Volgograd region	2014	Europe-1(Va-Va-Va)	human serum	47.5219	43.5207	KR815115	KR821221	KR821628
	275	13-VOL/HU-2014	Volgograd region	2014	Europe-1(Va-Va-Va)	human serum	48.0948	42.1214	KR815111	KR821217	KR821624
	276	18-VOL/HU-2014	Volgograd region	2014	Europe-1(Vb-Vb-Vb)	human serum	48.8707	42.7944	KR815114	KR821220	KR821627
	277	14-VOL/HU-2014	Republic of Kalmykia	2014	Europe-1(Vb-Vb-Vb)	human serum	47.7803	44.5087	KR815112	KR821218	KR821625
	278	15-VOL/HU-2014	Republic of Kalmykia	2014	Europe-1(Vb-Vb-Vb)	human serum	47.7751	44.5295	KR815113	KR821219	KR821626
	279	3-ROS/HU-2014	Rostov region	2014	Europe-1(Va-Va-Va)	human serum	46.4646	41.4845	KR815118	KR821224	KR821631
	280	13-ROS/HU-2014	Rostov region	2014	Europe-1(Vb-Vb-Vb)	human serum	46.2026	41.662	KR815119	KR821225	KR821632
	281	21-ROS/HU-2014	Rostov region	2014	Europe-1(Vb-Vb-Vb)	human serum			KR815120	KR821226	KR821633
	282	22-ROS/HU-2014	Rostov region	2014	Europe-1(Vb-Vb-Vb)	human serum	48.3324	40.2507	KR815121	KR821227	KR821634
	283	23-ROS/HU-2014	Rostov region	2014	Europe-1(Va-Va-Va)	human serum	46.2634	41.7496	KR815122	KR821228	KR821635
	284	24-ROS/HU-2014	Rostov region	2014	Europe-1(Va-Va-Va)	human serum	46.4153	41.3452	KR815123	KR821229	KR821636
	285	27-ROS/HU-2014	Rostov region	2014	Europe-1(Va-Va-Va)	human serum	46.5122	41.2684	KR815124	KR821230	KR821637
	286	30-ROS/HU-2014	Rostov region	2014	Europe-1(Va-Va-Va)	human serum	46.4658	41.5882	KR815125	KR821231	KR821638
	287	46-ROS/HU-2014	Rostov region	2014	Europe-1(Va-Va-Va)	human serum	47.4178	40.0538	KR815127	KR821233	KR821640
	288	48-ROS/HU-2014	Rostov region	2014	Europe-1(Vb-Vb-Vb)	human serum	48.3356	39.926	KR815128	KR821234	KR821641
	289	51-ROS/HU-2014	Rostov region	2014	Europe-1(Vb-Vb-Vb)	human serum	46.7523	41.9869	KR815129	KR821235	KR821642
	290	52-ROS/HU-2014	Rostov region	2014	Europe-1(Vb-Vb-Vb)	human serum	46.0369	41.2659	KR815130	KR821236	KR821643	KR814843	KR814862	KR814881
	291	60-ROS/HU-2014	Rostov region	2014	Europe-1(Vb-Vb-Vb)	human serum	46.2145	41.6521	KR815132	KR821238	KR821646
	292	64-ROS/HU-2014	Rostov region	2014	Europe-1(Va-Va-Va)	human serum	46.7581	41.379	KR815133	KR821239	KR821647
	293	68-ROS/HU-2014	Rostov region	2014	Europe-1(Vb-Vb-Vb)	human serum	47.7763	39.7855	KR815134	KR821240	KR821648
	294	73-ROS/HU-2014	Rostov region	2014	Europe-1(Va-Va-Va)	human serum	46.3136	41.8253	KR815135	KR821241	KR821649
	295	76-ROS/HU-2014	Rostov region	2014	Europe-1(Va-Va-Va)	human serum	46.3932	41.8786	KR815136	KR821242	KR821650
	296	80-ROS/HU-2014	Rostov region	2014	Europe-1(Va-Va-Va)	human serum	46.3152	41.8319	KR815137	KR821243	KR821651
	297	81-ROS/HU-2014	Rostov region	2014	Europe-1(Va-Vb-Va)	human serum	46.3082	41.8231	KR815138	KR821244	KR821652	KR814846	KR814865	KR814884
	298	96-ROS/HU-2014	Rostov region	2014	Europe-1(Va-Va-Va)	human serum	47.0599	40.9098	KR815143	KR821248	KR821654
	299	100-ROS/HU-2014	Rostov region	2014	Europe-1(Vb-Vb-Vb)	human serum	47.9019	40.4592	KR815144	KR821249	KR821655
	300	109-ROS/HU-2014	Rostov region	2014	Europe-1(Va-Va-Va)	human serum	47.3067	40.4196	KR815148	KR821251	KR821657
	301	110-ROS/HU-2014	Rostov region	2014	Europe-1(Vb-Vb-Vb)	human serum	47.3846	40.1933	KR815149	KR821252	KR821658
	302	124-ROS/HU-2014	Rostov region	2014	Europe-1(Vb-Vb-Vb)	human serum	47.3365	40.4134	KR815151	KR821254	KR821660
	303	130-ROS/HU-2014	Rostov region	2014	Europe-1(Va-Va-Va)	human serum	46.3851	41.8614	KR815153	KR821255	KR821661
	304	132-ROS/HU-2014	Rostov region	2014	Europe-1(Va-Va-Va)	human serum	46.4768	41.5228	KR815154	KR821256	KR821662
	305	147-ROS/HU-2014	Rostov region	2014	Europe-1(Vb-Vb-Vb)	human serum	46.2033	41.6632	KR815157	KR821258	KR821663
	306	148-ROS/HU-2014	Rostov region	2014	Europe-1(Vb-Vb-Vb)	human serum	47.5316	40.78	KR815158	KR821259	KR821664
	307	152-ROS/HU-2014	Rostov region	2014	Europe-1(Vb-Vb-Vb)	human serum	46.6128	41.5758	KR815159	KR821260	KR821665
	308	1-STV/HU-2014	Stavropol territory	2014	Europe-1(Va-Va-Va)	human serum	45.3655	44.2582	KR815093	KR821199	KR821607
	309	2-STV/HU-2014	Stavropol territory	2014	Europe-1(Va-Va-Va)	human serum	44.7536	43.3957	KR815110	KR821216	KR821608
	310	8-STV/HU-2014	Stavropol territory	2014	Europe-1(Vb-Vb-Vb)	human serum	45.1008	43.2378	KR815094	KR821200	KR821609
	311	12-STV/HU-2014	Stavropol territory	2014	Europe-1(Va-Va-Va)	human serum	45.0562	43.6649	KR815096	KR821201	KR821610
	312	18-STV/HU-2014	Stavropol territory	2014	Europe-1(Vb-Vb-Vb)	human serum	45.8447	41.546	KR815097	KR821202	KR821611
	313	20-STV/HU-2014	Stavropol territory	2014	Europe-1(Va-Va-Va)	human serum	45.821	41.5142	KR815098	KR821203	KR821612
	314	21-STV/HU-2014	Stavropol territory	2014	Europe-1(Va-Va-Va)	human serum	44.8201	44.8953	KR815099	KR821204	KR821613
	315	25-STV/HU-2014	Stavropol territory	2014	Europe-1(Va-Va-Va)	human serum	45.2231	41.8039	KR815100	KR821205	KR821614
	316	27-STV/HU-2014	Stavropol territory	2014	Europe-1(Va-Va-Va)	human serum	44.9527	45.1579	KR815101	KR821206	KR821615
	317	33-STV/HU-2014	Stavropol territory	2014	Europe-1(Va-Va-Va)	human serum	44.8851	44.0093	KR815102	KR821207	KR821616
	318	36-STV/HU-2014	Stavropol territory	2014	Europe-1(Vc-Va-Va)	human serum	45.9738	41.5827	KR815103	KR821208	KR821617	KR814838	KR814857	KR814876
	319	38-STV/HU-2014	Stavropol territory	2014	Europe-1(Va-Va-Va)	human serum	45.867	41.5271	KR815104	KR821210	KR821618
	320	42-STV/HU-2014	Stavropol territory	2014	Europe-1(Va-Va-Va)	human serum	45.8533	41.2631	KR815105	KR821211	KR821619
	321	43-STV/HU-2014	Stavropol territory	2014	Europe-1(Va-Va-Va)	human serum	45.3711	44.2172	KR815106	KR821212	KR821620
	322	49-STV/HU-2014	Stavropol territory	2014	Europe-1(Va-Va-Va)	human serum	45.1365	41.8242	KR815107	KR821213	KR821621
	323	62-STV/HU-2014	Stavropol territory	2014	Europe-1(Va-Va-Va)	human serum	45.4442	43.0043	KR815108	KR821214	KR821622
	324	78-STV/HU-2014	Stavropol territory	2014	Europe-1(Va-Va-Va)	human serum	45.7224	42.8863	KR815109	KR821215	KR821623
	325	90-ASTR/HU-2015	Astrakhan region	2015	Europe-1(Va-Va-Va)	human serum	46.1763	47.9597	MN624347	MN624579	MN624810
	326	6796-VOL/HU-2015	Volgograd region	2015	Europe-1(Vb-Vb-Vb)	human serum	48.3739	42.203	MN624345	MN624577	MN624808
	327	7103-VOL/HU-2015	Volgograd region	2015	Europe-1(Vb-Vb-Vb)	human serum	48.7461	43.3992	MN624346	MN624578	MN624809
	328	3-ROS/HU-2015	Rostov region	2015	Europe-1(Va-Va-Va)	human serum	47.1581	41.1458	MN624297	MN624529	MN624760
	329	6-ROS/HU-2015	Rostov region	2015	Europe-1(Va-Va-Va)	human serum	47.5426	42.0411	MN624304	MN624536	MN624767
	330	12-ROS/HU-2015	Rostov region	2015	Europe-1(Va-Va-Va)	human serum	46.2178	41.6786	MN624281	MN624513	MN624744
	331	14-ROS/HU-2015	Rostov region	2015	Europe-1(Va-Va-Va)	human serum	46.2204	41.6782	MN624282	MN624514	MN624745
	332	16-ROS/HU-2015	Rostov region	2015	Europe-1(Va-Va-Va)	human serum	47.1355	42.4404	MN624280	MN624512	MN624743
	333	18-ROS/HU-2015	Rostov region	2015	Europe-1(Vb-Vb-Vb)	human serum	47.3384	41.2753	MN624269	MN624501	MN624732
	334	19-ROS/HU-2015	Rostov region	2015	Europe-1(Va-Va-Va)	human serum	46.6015	41.4986	MN624274	MN624506	MN624737
	335	27-ROS/HU-2015	Rostov region	2015	Europe-1(Va-Va-Va)	human serum	47.4443	41.2306	MN624337	MN624569	MN624800
	336	29-ROS/HU-2015	Rostov region	2015	Europe-1(Va-Va-Va)	human serum	47.1577	40.7681	MN624293	MN624525	MN624756
	337	41-ROS/HU-2015	Rostov region	2015	Europe-1(Vb-Vb-Vb)	human serum	46.8737	42.5119	MN624286	MN624518	MN624749
	338	48-ROS/HU-2015	Rostov region	2015	Europe-1(Va-Va-Va)	human serum	46.5338	41.6378	MN624338	MN624570	MN624801
	339	51-ROS/HU-2015	Rostov region	2015	Europe-1(Va-Va-Va)	human serum			MN624340	MN624572	MN624803
	340	52-ROS/HU-2015	Rostov region	2015	Europe-1(Va-Va-Va)	human serum	46.5358	41.5853	MN624270	MN624502	MN624733
	341	58-ROS/HU-2015	Rostov region	2015	Europe-1(Va-Va-Va)	human serum	47.2585	41.356	MN624278	MN624510	MN624741
	342	61-ROS/HU-2015	Rostov region	2015	Europe-1(Vb-Vb-Vb)	human serum	48.2318	40.5938	MN624329	MN624561	MN624792
	343	70-ROS/HU-2015	Rostov region	2015	Europe-1(Va-Va-Va)	human serum	46.205	41.6406	MN624283	MN624515	MN624746
	344	71-ROS/HU-2015	Rostov region	2015	Europe-1(Va-Va-Va)	human serum	46.4066	41.8665	MN624299	MN624531	MN624762
	345	72-ROS/HU-2015	Rostov region	2015	Europe-1(Va-Va-Va)	human serum	46.6961	41.7676	MN624303	MN624535	MN624766
	346	82-ROS/HU-2015	Rostov region	2015	Europe-1(Vb-Vb-Vb)	human serum	48.197	41.8913	MN624287	MN624519	MN624750
	347	84-ROS/HU-2015	Rostov region	2015	Europe-1(Va-Va-Va)	human serum	46.5196	41.3407	MN624275	MN624507	MN624738
	348	86-ROS/HU-2015	Rostov region	2015	Europe-1(Va-Vb-Va)	human serum	47.3764	41.4315	MN624277	MN624509	MN624740
	349	87-ROS/HU-2015	Rostov region	2015	Europe-1(Vb-Vb-Vb)	human serum	47.1255	41.3211	MN624295	MN624527	MN624758
	350	89-ROS/HU-2015	Rostov region	2015	Europe-1(Va-Va-Va)	human serum	46.7616	42.1965	MN624300	MN624532	MN624763
	351	90-ROS/HU-2015	Rostov region	2015	Europe-1(Vb-Vb-Vb)	human serum	48.0484	40.7824	MN624336	MN624568	MN624799
	352	91-ROS/HU-2015	Rostov region	2015	Europe-1(Vb-Vb-Vb)	human serum	49.4564	28.5042	MN624284	MN624516	MN624747
	353	101-ROS/HU-2015	Rostov region	2015	Europe-1(Vb-Vb-Vb)	human serum	47.2582	41.3589	MN624279	MN624511	MN624742
	354	103-ROS/HU-2015	Rostov region	2015	Europe-1(Va-Va-Va)	human serum	46.7533	42.0014	MN624328	MN624560	MN624791
	355	104-ROS/HU-2015	Rostov region	2015	Europe-1(Va-Va-Va)	human serum	46.9468	41.9756	MN624285	MN624517	MN624748
	356	110-ROS/HU-2015	Rostov region	2015	Europe-1(Vb-Vb-Vb)	human serum	47.4284	41.3249	MN624292	MN624524	MN624755
	357	111-ROS/HU-2015	Rostov region	2015	Europe-1(Va-Va-Va)	human serum	46.5552	41.553	MN624271	MN624503	MN624734
	358	112-ROS/HU-2015	Rostov region	2015	Europe-1(Va-Va-Va)	human serum	46.9881	41.2073	MN624331	MN624563	MN624794
	359	114-ROS/HU-2015	Rostov region	2015	Europe-1(Vb-Vb-Vb)	human serum	47.4094	38.9285	MN624302	MN624534	MN624765
	360	116-ROS/HU-2015	Rostov region	2015	Europe-1(Vb-Vb-Vb)	human serum	47.5463	42.0433	MN624305	MN624537	MN624768
	361	121-ROS/HU-2015	Rostov region	2015	Europe-1(Vb-Vb-Vb)	human serum	47.0253	41.3145	MN624273	MN624505	MN624736
	362	127-ROS/HU-2015	Rostov region	2015	Europe-1(Vb-Vb-Vb)	human serum	46.5419	41.0122	MN624335	MN624567	MN624798
	363	130-ROS/HU-2015	Rostov region	2015	Europe-1(Va-Va-Va)	human serum	46.5323	41.5835	MN624272	MN624504	MN624735
	364	136-ROS/HU-2015	Rostov region	2015	Europe-1(Va-Va-Va)	human serum			MN624341	MN624573	MN624804
	365	137-ROS/HU-2015	Rostov region	2015	Europe-1(Va-Va-Va)	human serum	46.8421	41.3483	MN624267	MN624499	MN624730
	366	148-ROS/HU-2015	Rostov region	2015	Europe-1(Va-Va-Va)	human serum	46.4831	41.497	MN624330	MN624562	MN624793
	367	152-ROS/HU-2015	Rostov region	2015	Europe-1(Va-Va-Va)	human serum	46.8345	42.0576	MN624291	MN624523	MN624754
	368	156-ROS/HU-2015	Rostov region	2015	Europe-1(Vb-Vb-Vb)	human serum	46.2793	41.4334	MN624296	MN624528	MN624759
	369	159-ROS/HU-2015	Rostov region	2015	Europe-1(Va-Va-Va)	human serum	47.0057	42.5215	MN624301	MN624533	MN624764
	370	168-ROS/HU-2015	Rostov region	2015	Europe-1(Va-Va-Va)	human serum	46.4142	41.3475	MN624289	MN624521	MN624752
	371	173-ROS/HU-2015	Rostov region	2015	Europe-1(Va-Va-Va)	human serum	46.758	41.4524	MN624339	MN624571	MN624802
	372	182-ROS/HU-2015	Rostov region	2015	Europe-1(Va-Va-Va)	human serum	47.4333	39.9637	MN624276	MN624508	MN624739
	373	185-ROS/HU-2015	Rostov region	2015	Europe-1(Vb-Vb-Vb)	human serum	48.1936	41.9123	MN624288	MN624520	MN624751
	374	205-ROS/HU-2015	Rostov region	2015	Europe-1(Va-Va-Va)	human serum	46.5422	41.0106	MN624334	MN624566	MN624797
	375	207-ROS/HU-2015	Rostov region	2015	Europe-1(Vb-Vb-Vb)	human serum	47.668	42.1318	MN624342	MN624574	MN624805
	376	209-ROS/HU-2015	Rostov region	2015	Europe-1(Vb-Vb-Va)	human serum	46.3373	41.1973	MN624268	MN624500	MN624731
	377	212-ROS/HU-2015	Rostov region	2015	Europe-1(Va-Va-Va)	human serum	47.1291	42.0878	MN624333	MN624565	MN624796
	378	215-ROS/HU-2015	Rostov region	2015	Europe-1(Va-Va-Va)	human serum	47.8291	39.63	MN624294	MN624526	MN624757
	379	218-ROS/HU-2015	Rostov region	2015	Europe-1(Vb-Vb-Vb)	human serum			MN624343	MN624575	MN624806
	380	219-ROS/HU-2015	Rostov region	2015	Europe-1(Vb-Vb-Vb)	human serum			MN624344	MN624576	MN624807
	381	220-ROS/HU-2015	Rostov region	2015	Europe-1(Vb-Vb-Vb)	human serum	48.1308	40.2023	MN624290	MN624522	MN624753
	382	222-ROS/HU-2015	Rostov region	2015	Europe-1(Vb-Vb-Vb)	human serum	46.4421	41.4394	MN624298	MN624530	MN624761
	383	224-ROS/HU-2015	Rostov region	2015	Europe-1(Vb-Vb-Vb)	human serum	47.9783	40.9717	MN624332	MN624564	MN624795
	384	235-ROS/HU-2015	Rostov region	2015	Europe-1(Vb-Vb-Vb)	human serum	47.3125	40.4163	MN624327	MN624559	MN624790
	385	8-STV/HU-2015	Stavropol territory	2015	Europe-1(Va-Va-Va)	human serum	45.8322	42.5193	MN624315	MN624547	MN624778
	386	10-STV/HU-2015	Stavropol territory	2015	Europe-1(Va-Va-Va)	human serum	45.9725	41.5798	MN624320	MN624552	MN624783
	387	11-STV/HU-2015	Stavropol territory	2015	Europe-1(Va-Va-Va)	human serum	44.7564	44.7943	MN624308	MN624540	MN624771
	388	13-STV/HU-2015	Stavropol territory	2015	Europe-1(Va-Vb-Va)	human serum	45.745	43.0303	MN624316	MN624548	MN624779
	389	17-STV/HU-2015	Stavropol territory	2015	Europe-1(Va-Va-Va)	human serum	45.0028	43.7652	MN624323	MN624555	MN624786
	390	36-STV/HU-2015	Stavropol territory	2015	Europe-1(Vb-Vb-Vb)	human serum	44.9205	45.3242	MN624311	MN624543	MN624774
	391	42-STV/HU-2015	Stavropol territory	2015	Europe-1(Va-Va-Va)	human serum	44.527	44.6669	MN624312	MN624544	MN624775
	392	58-STV/HU-2015	Stavropol territory	2015	Europe-1(Va-Va-Va)	human serum	44.3406	45.1735	MN624325	MN624557	MN624788
	393	64-STV/HU-2015	Stavropol territory	2015	Europe-1(Va-Va-Va)	human serum	44.8221	44.2373	MN624319	MN624551	MN624782
	394	67-STV/HU-2015	Stavropol territory	2015	Europe-1(Va-Va-Va)	human serum	45.767	43.5875	MN624306	MN624538	MN624769
	395	81-STV/HU-2015	Stavropol territory	2015	Europe-1(Va-Va-Va)	human serum	45.3178	43.7819	MN624324	MN624556	MN624787
	396	86-STV/HU-2015	Stavropol territory	2015	Europe-1(Va-Va-Va)	human serum	43.9889	44.2318	MN624322	MN624554	MN624785
	397	97-STV/HU-2015	Stavropol territory	2015	Europe-1(Va-Vb-Va)	human serum	45.7324	42.1895	MN624310	MN624542	MN624773
	398	99-STV/HU-2015	Stavropol territory	2015	Europe-1(Va-Va-Va)	human serum	44.4179	42.9991	MN624309	MN624541	MN624772
	399	100-STV/HU-2015	Stavropol territory	2015	Europe-1(Va-Va-Va)	human serum	44.6971	44.1607	MN624318	MN624550	MN624781
	400	113-STV/HU-2015	Stavropol territory	2015	Europe-1(Va-Va-Va)	human serum	45.3225	42.6155	MN624314	MN624546	MN624777
	401	116-STV/HU-2015	Stavropol territory	2015	Europe-1(Va-Va-Va)	human serum	45.7317	42.998	MN624317	MN624549	MN624780
	402	132-STV/HU-2015	Stavropol territory	2015	Europe-1(Va-Va-Va)	human serum	45.2049	41.8122	MN624321	MN624553	MN624784
	403	135-STV/HU-2015	Stavropol territory	2015	Europe-1(Va-Va-Va)	human serum	44.7975	44.1296	MN624307	MN624539	MN624770
	404	141-STV/HU-2015	Stavropol territory	2015	Europe-1(Va-Va-Va)	human serum	44.3325	45.1992	MN624326	MN624558	MN624789
	405	143-STV/HU-2015	Stavropol territory	2015	Europe-1(Va-Va-Va)	human serum	45.8035	42.7073	MN624313	MN624545	MN624776
	406	1-ASTR/HU-2016	Astrakhan region	2016	Europe-1(Va-Va-Va)	human serum	46.3388	48.0845	MN624431	MN624662	MN624893
	407	2-ASTR/HU-2016	Astrakhan region	2016	Europe-1(Va-Va-Va)	human serum	46.6524	48.4713	MN624433	MN624664	MN624895
	408	4-ASTR/HU-2016	Astrakhan region	2016	Europe-1(Va-Va-Va)	human serum	46.3481	48.8815	MN624434	MN624665	MN624896
	409	5-ASTR/HU-2016	Astrakhan region	2016	Europe-1(Va-Va-Va)	human serum	46.356	48.1535	MN624432	MN624663	MN624894
	410	6481-VOL/HU-2016	Volgograd region	2016	Europe-1(Vb-Vb-Vb)	human serum	48.1978	43.1288	MN624426	MN624657	MN624888
	411	6763-VOL/HU-2016	Volgograd region	2016	Europe-1(Vb-Vb-Vb)	human serum	47.9709	43.4024	MN624424	MN624655	MN624886
	412	7204-VOL/HU-2016	Volgograd region	2016	Europe-1(Va-Va-Va)	human serum	48.6479	42.8361	MN624430	MN624661	MN624892
	413	8035-VOL/HU-2016	Volgograd region	2016	Europe-1(Vb-Va-Va)	human serum	47.5223	43.5309	MN624429	MN624660	MN624891
	414	8036-VOL/HU-2016	Volgograd region	2016	Europe-1(Vb-Vb-Vb)	human serum	47.9142	43.0785	MN624425	MN624656	MN624887
	415	8590-VOL/HU-2016	Volgograd region	2016	Europe-1(Va-Va-Va)	human serum	47.7	43.4649	MN624428	MN624659	MN624890
	416	8721-VOL/HU-2016	Volgograd region	2016	Europe-1(Vb-Vb-Vb)	human serum	47.6791	43.4177	MN624427	MN624658	MN624889
	417	1-KBR/HU-2016	Kabardino-Balkaria Republic	2016	Europe-1(Va-Vb-Va)	human serum	43.8981	43.239	MN624423	MN624654	MN624885
	418	1-KALM/HU-2016	Republic of Kalmykia	2016	Europe-1(Va-Va-Va)	human serum	46.2631	41.9963	MN624407	MN624638	MN624869
	419	2-KALM/HU-2016	Republic of Kalmykia	2016	Europe-1(Va-Va-Va)	human serum	46.3421	42.2918	MN624421	MN624652	MN624883
	420	3-KALM/HU-2016	Republic of Kalmykia	2016	Europe-1(Va-Va-Va)	human serum	47.4931	43.9016	MN624408	MN624639	MN624870
	421	4-KALM/HU-2016	Republic of Kalmykia	2016	Europe-1(Va-Va-Va)	human serum	46.1123	44.4369	MN624414	MN624645	MN624876
	422	6-KALM/HU-2016	Republic of Kalmykia	2016	Europe-1(Vb-Vb-Vb)	human serum	46.1969	42.2372	MN624419	MN624650	MN624881
	423	8-KALM/HU-2016	Republic of Kalmykia	2016	Europe-1(Va-Va-Va)	human serum	46.3382	44.1711	MN624418	MN624649	MN624880
	424	10-KALM/HU-2016	Republic of Kalmykia	2016	Europe-1(Va-Va-Va)	human serum	47.5131	43.8055	MN624409	MN624640	MN624871
	425	11-KALM/HU-2016	Republic of Kalmykia	2016	Europe-1(Va-Vb-Va)	human serum	47.5569	44.1538	MN624411	MN624642	MN624873
	426	12-KALM/HU-2016	Republic of Kalmykia	2016	Europe-1(Va-Va-Va)	human serum			MN624422	MN624653	MN624884
	427	14-KALM/HU-2016	Republic of Kalmykia	2016	Europe-1(Va-Va-Va)	human serum	46.2796	42.2491	MN624417	MN624648	MN624879
	428	15-KALM/HU-2016	Republic of Kalmykia	2016	Europe-1(Va-Va-Va)	human serum	46.9442	44.3967	MN624410	MN624641	MN624872
	429	16-KALM/HU-2016	Republic of Kalmykia	2016	Europe-1(Va-Vb-Va)	human serum	46.2056	42.2072	MN624420	MN624651	MN624882
	430	17-KALM/HU-2016	Republic of Kalmykia	2016	Europe-1(Va-Va-Va)	human serum	46.0736	44.4259	MN624413	MN624644	MN624875
	431	18-KALM/HU-2016	Republic of Kalmykia	2016	Europe-1(Va-Va-Va)	human serum	46.5426	42.1876	MN624412	MN624643	MN624874
	432	19-KALM/HU-2016	Republic of Kalmykia	2016	Europe-1(Va-Va-Va)	human serum	46.4327	44.2609	MN624416	MN624647	MN624878
	433	20-KALM/HU-2016	Republic of Kalmykia	2016	Europe-1(Va-Va-Va)	human serum	45.879	44.1812	MN624415	MN624646	MN624877
	434	22-KALM/HU-2016	Republic of Kalmykia	2016	Europe-1(Va-Va-Va)	human serum	46.2642	42.3872	MN624405	MN624636	MN624867
	435	25-KALM/HU-2016	Republic of Kalmykia	2016	Europe-1(Va-Va-Va)	human serum	46.262	42.4026	MN624406	MN624637	MN624868
	436	6-ROS/HU-2016	Rostov region	2016	Europe-1(Vb-Vb-Vb)	human serum	46.2079	41.6575	MN624385	MN624616	MN624847
	437	9-ROS/HU-2016	Rostov region	2016	Europe-1(Vb-Vb-Vb)	human serum	47.9173	40.6602	MN624384	MN624615	MN624846
	438	11-ROS/HU-2016	Rostov region	2016	Europe-1(Va-Va-Va)	human serum	46.4882	41.4616	MN004859	MN004866	MN004873
	439	12-ROS/HU-2016	Rostov region	2016	Europe-1(Va-Va-Va)	human serum	46.5159	41.5663	MN624398	MN624629	MN624860
	440	14-ROS/HU-2016	Rostov region	2016	Europe-1(Va-Vb-Va)	human serum	46.6156	41.571	MN624394	MN624625	MN624856
	441	17-ROS/HU-2016	Rostov region	2016	Europe-1(Vb-Vb-Vb)	human serum	47.9448	40.2918	MN624383	MN624614	MN624845
	442	23-ROS/HU-2016	Rostov region	2016	Europe-1(Va-Va-Va)	human serum	46.4135	41.261	MN004861	MN004868	MN004875
	443	25-ROS/HU-2016	Rostov region	2016	Europe-1(Vb-Vb-Vb)	human serum	46.9309	41.5684	MN624381	MN624612	MN624843
	444	27-ROS/HU-2016	Rostov region	2016	Europe-1(Vb-Vb-Vb)	human serum	48.3063	40.3635	MN624379	MN624610	MN624841
	445	39-ROS/HU-2016	Rostov region	2016	Europe-1(Va-Va-Va)	human serum	46.5864	41.3111	MN624395	MN624626	MN624857
	446	40-ROS/HU-2016	Rostov region	2016	Europe-1(Va-Va-Va)	human serum	46.292	41.4763	MN004856	MN004863	MN004870
	447	41-ROS/HU-2016	Rostov region	2016	Europe-1(Vb-Vb-Vb)	human serum	46.0993	41.6453	MN004855	MN004862	MN004869
	448	47-ROS/HU-2016	Rostov region	2016	Europe-1(Va-Va-Va)	human serum	47.337	42.9377	MN624390	MN624621	MN624852
	449	48-ROS/HU-2016	Rostov region	2016	Europe-1(Va-Vb-Va)	human serum			MN624404	MN624635	MN624866
	450	66-ROS/HU-2016	Rostov region	2016	Europe-1(Va-Va-Va)	human serum	46.2424	41.1638	MN624401	MN624632	MN624863
	451	67-ROS/HU-2016	Rostov region	2016	Europe-1(Vb-Vb-Vb)	human serum	46.3398	41.1087	MN624391	MN624622	MN624853
	452	69-ROS/HU-2016	Rostov region	2016	Europe-1(Va-Va-Va)	human serum	46.337	43.8874	MN624380	MN624611	MN624842
	453	70-ROS/HU-2016	Rostov region	2016	Europe-1(Va-Va-Va)	human serum	46.5424	41.5612	MN624382	MN624613	MN624844
	454	72-ROS/HU-2016	Rostov region	2016	Europe-1(Vb-Vb-Vb)	human serum	47.2489	43.6922	MN624393	MN624624	MN624855
	455	83-ROS/HU-2016	Rostov region	2016	Europe-1(Va-Va-Va)	human serum	46.0992	41.4776	MN624387	MN624618	MN624849
	456	84-ROS/HU-2016	Rostov region	2016	Europe-1(Vb-Vb-Vb)	human serum	47.8969	40.4727	MN624397	MN624628	MN624859
	457	86-ROS/HU-2016	Rostov region	2016	Europe-1(Vb-Vb-Vb)	human serum	48.139	40.0688	MN624402	MN624633	MN624864
	458	93-ROS/HU-2016	Rostov region	2016	Europe-1(Va-Vb-Va)	human serum	46.9869	41.2047	MN624400	MN624631	MN624862
	459	95-ROS/HU-2016	Rostov region	2016	Europe-1(Va-Va-Va)	human serum	47.4221	43.6282	MN624389	MN624620	MN624851
	460	99-ROS/HU-2016	Rostov region	2016	Europe-1(Va-Va-Va)	human serum	46.4776	41.5967	MN624399	MN624630	MN624861
	461	102-ROS/HU-2016	Rostov region	2016	Europe-1(Vb-Vb-Vb)	human serum	46.7876	40.6962	MN624388	MN624619	MN624850
	462	104-ROS/HU-2016	Rostov region	2016	Europe-1(Vb-Va-Va)	human serum	47.6343	42.4723	MN004857	MN004864	MN004871
	463	116-ROS/HU-2016	Rostov region	2016	Europe-1(Va-Vb-Va)	human serum	46.4433	41.5917	MN004860	MN004867	MN004874
	464	118-ROS/HU-2016	Rostov region	2016	Europe-1(Vb-Vb-Vb)	human serum	48.2887	40.251	MN624386	MN624617	MN624848
	465	120-ROS/HU-2016	Rostov region	2016	Europe-1(Va-Va-Va)	human serum	46.7281	41.7287	MN624396	MN624627	MN624858
	466	121-ROS/HU-2016	Rostov region	2016	Europe-1(Va-Va-Va)	human serum	46.9698	39.9858	MN624392	MN624623	MN624854
	467	122-ROS/HU-2016	Rostov region	2016	Europe-1(Vb-Vb-Vb)	human serum	47.8295	39.7767	MN624403	MN624634	MN624865
	468	128-ROS/HU-2016	Rostov region	2016	Europe-1(Va-Va-Va)	human serum	46.8825	42.014	MN004858	MN004865	MN004872
	469	7-STV/HU-2016	Stavropol territory	2016	Europe-1(Va-Va-Va)	human serum	45.824	42.5142	MN624365	MN624596	MN624827
	470	19-STV/HU-2016	Stavropol territory	2016	Europe-1(Va-Va-Va)	human serum	45.6313	42.5776	MN624372	MN624603	MN624834
	471	26-STV/HU-2016	Stavropol territory	2016	Europe-1(Va-Vb-Va)	human serum	44.7919	45.1968	MN624361	MN624592	MN624823
	472	28-STV/HU-2016	Stavropol territory	2016	Europe-1(Va-Va-Va)	human serum	45.9631	41.6054	MN624370	MN624601	MN624832
	473	40-STV/HU-2016	Stavropol territory	2016	Europe-1(Va-Va-Va)	human serum	45.8046	43.4477	MN624356	MN624587	MN624818
	474	41-STV/HU-2016	Stavropol territory	2016	Europe-1(Va-Va-Va)	human serum	45.9256	43.3399	MN624359	MN624590	MN624821
	475	43-STV/HU-2016	Stavropol territory	2016	Europe-1(Va-Vb-Va)	human serum	45.4827	42.8043	MN624371	MN624602	MN624833
	476	63-STV/HU-2016	Stavropol territory	2016	Europe-1(Va-Vb-Va)	human serum	45.6412	42.9825	MN624367	MN624598	MN624829
	477	67-STV/HU-2016	Stavropol territory	2016	Europe-1(Va-Va-Va)	human serum	45.3518	44.5877	MN624376	MN624607	MN624838
	478	112-STV/HU-2016	Stavropol territory	2016	Europe-1(Va-Va-Va)	human serum	45.8276	43.6293	MN624353	MN624584	MN624815
	479	114-STV/HU-2016	Stavropol territory	2016	Europe-1(Va-Va-Va)	human serum	44.9533	43.907	MN624362	MN624593	MN624824
	480	119-STV/HU-2016	Stavropol territory	2016	Europe-1(Va-Va-Va)	human serum	45.4654	42.1328	MN624374	MN624605	MN624836
	481	126-STV/HU-2016	Stavropol territory	2016	Europe-1(Va-Va-Va)	human serum	45.8886	43.3207	MN624360	MN624591	MN624822
	482	130-STV/HU-2016	Stavropol territory	2016	Europe-3(VII)	human serum	45.6397	41.9302	MN624350
	483	132-STV/HU-2016	Stavropol territory	2016	Europe-1(Va-Va-Va)	human serum	45.6563	41.2063	MN624357	MN624588	MN624819
	484	136-STV/HU-2016	Stavropol territory	2016	Europe-1(Va-Va-Va)	human serum	45.8403	43.6517	MN624354	MN624585	MN624816
	485	140-STV/HU-2016	Stavropol territory	2016	Europe-1(Va-Vb-Va)	human serum	44.8403	44.6504	MN624366	MN624597	MN624828
	486	143-STV/HU-2016	Stavropol territory	2016	Europe-1(Va-Va-Va)	human serum	45.6422	41.9242	MN624351	MN624582	MN624813
	487	144-STV/HU-2016	Stavropol territory	2016	Europe-1(Va-Va-Va)	human serum	45.5076	42.1177	MN624375	MN624606	MN624837
	488	147-STV/HU-2016	Stavropol territory	2016	Europe-1(Va-Va-Va)	human serum	45.464	42.8479	MN624369	MN624600	MN624831
	489	149-STV/HU-2016	Stavropol territory	2016	Europe-1(Va-Va-Va)	human serum	45.8223	43.0697	MN624358	MN624589	MN624820
	490	155-STV/HU-2016	Stavropol territory	2016	Europe-1(Va-Va-Va)	human serum	44.5136	44.7635	MN624348	MN624580	MN624811
	491	161-STV/HU-2016	Stavropol territory	2016	Europe-1(Va-Va-Va)	human serum	45.0779	43.7071	MN624373	MN624604	MN624835
	492	168-STV/HU-2016	Stavropol territory	2016	Europe-1(Va-Va-Va)	human serum	45.3985	42.8933	MN624377	MN624608	MN624839
	493	185-STV/HU-2016	Stavropol territory	2016	Europe-1(Va-Va-Va)	human serum	45.4088	42.9276	MN624378	MN624609	MN624840
	494	192-STV/HU-2016	Stavropol territory	2016	Europe-1(Va-Va-Va)	human serum	45.3118	42.5863	MN624363	MN624594	MN624825
	495	198-STV/HU-2016	Stavropol territory	2016	Europe-1(Va-Va-Va)	human serum	45.0262	42.3529	MN624352	MN624583	MN624814
	496	200-STV/HU-2016	Stavropol territory	2016	Europe-1(Va-Vb-Va)	human serum	44.5546	44.8182	MN624349	MN624581	MN624812
	497	201-STV/HU-2016	Stavropol territory	2016	Europe-1(Va-Va-Va)	human serum	45.8549	41.5608	MN624364	MN624595	MN624826
	498	204-STV/HU-2016	Stavropol territory	2016	Europe-1(Va-Va-Va)	human serum	45.2582	41.9268	MN624368	MN624599	MN624830
	499	208-STV/HU-2016	Stavropol territory	2016	Europe-1(Va-Va-Va)	human serum	45.7984	43.6959	MN624355	MN624586	MN624817
	500	827-CRIMEA/HU-2017	Republic of Crimea	2017	Europe-1(Va-Va-Va)	human serum	45.264975	36.038127	MN624496	MN624727	MN624958
	501	59-KALM/TI-2012	Republic of Kalmykia	2012	Европа-3(VII-VII)	Hyalomma marginatum	46.2055	42.2304	KR815002	KR821304		KR814833
	502	67-KALM/TI-2012	Republic of Kalmykia	2012	Европа-3(VII-VII)	Hyalomma marginatum	46.5211	44.5578	KR815005	KR821303
	503	128-KALM/TI-2012	Republic of Kalmykia	2012	Европа-3(VII-VII)	Hyalomma marginatum	46.5362	44.3985	KR815004	KR821305		KR814834
	504	144-KALM/TI-2012	Republic of Kalmykia	2012	Europe-3(VII)	Hyalomma marginatum	46.4107	42.3614	KR815003
	505	41-ROS/TI-2012	Rostov region	2012	Europe-1(Vb-Vb-Vb)	Haemaphysalis punctata	47.4483	40.9836	KR814994	KR821345	KR821745
	506	57-ROS/TI-2012	Rostov region	2012	Europe-1(Va-Va-Va)	Hyalomma marginatum	46.74	41.6433	KR814995	KR821346	KR821746
	507	58-ROS/TI-2012	Rostov region	2012	Europe-1(Va-Va-Va)	Hyalomma marginatum	46.7742	41.6463	KR814996	KR821347	KR821747
	508	59-ROS/TI-2012	Rostov region	2012	Europe-1(Va-Va-Va)	Hyalomma marginatum	46.8032	41.6265	KR814997	KR821348	KR821748
	509	60-ROS/TI-2012	Rostov region	2012	Europe-1(Vb-Vb-Vb)	Hyalomma marginatum	47.6435	42.0663	KR814998	KR821349	KR821749
	510	61-ROS/TI-2012	Rostov region	2012	Europe-1(Vb-Vb-Vb)	Hyalomma marginatum	47.6489	42.0595	KR815000	KR821351	KR821739
	511	75-ROS/TI-2012	Rostov region	2012	Europe-1(Va-Va-Va)	Hyalomma marginatum	46.6035	43.5207	KR814989	KR821340	KR821740
	512	127-ROS/TI-2012	Rostov region	2012	Europe-1(Va-Va-Va)	Hyalomma marginatum	46.3145	41.8237	KR814990	KR821341	KR821741
	513	153-ROS/TI-2012	Rostov region	2012	Europe-1(Vb-Vb-Vb)	Hyalomma marginatum	47.3134	41.725	KR814991	KR821342	KR821742
	514	170-ROS/TI-2012	Rostov region	2012	Europe-1(Va-Va-Va)	Hyalomma marginatum	46.118	41.5001	KR814992	KR821343	KR821743
	515	175-ROS/TI-2012	Rostov region	2012	Europe-1(Va-Va-Va)	Hyalomma marginatum	46.1056	41.2022	KR814987	KR821339	KR821738
	516	200-ROS/TI-2012	Rostov region	2012	Europe-1(Vb-Vb-Vb)	Hyalomma marginatum	48.172	40.8306	KR814993	KR821344	KR821744
	517	662-STV/TI-2012	Stavropol territory	2012	Europe-1(Va-Va-Va)	Hyalomma scupense	44.1979	42.6455	KR815168	KR821295	KR821700
	518	668-STV/TI-2012	Stavropol territory	2012	Europe-1(Va-Va-Va)	Hyalomma scupense	44.196	42.6488	KR815169	KR821296	KR821701
	519	673-STV/TI-2012	Stavropol territory	2012	Europe-1(Va-Va-Va)	Hyalomma marginatum	44.1948	42.6453	KR815170	KR821297	KR821702
	520	1006-STV/TI-2012	Stavropol territory	2012	Europe-1(Va-Va-Va)	Hyalomma marginatum	45.9	43.3221	KR815171	KR821298	KR821703
	521	1146-STV/TI-2012	Stavropol territory	2012	Europe-1(Va-Va-Va)	Hyalomma marginatum	44.7985	44.9165	KR815172	KR821299	KR821704
	522	1264-STV/TI-2012	Stavropol territory	2012	Europe-1(Va-Vb-Va)	Hyalomma marginatum	44.7549	44.9697	KR815173	KR821300	KR821705
	523	605-KR/TI-2013	Krasnodar Territory	2013	Europe-1(Vb-Vb-Vb)	Hyalomma marginatum	45.8333	38.3416	KR815008	KR821360	KR821754
	524	609-KR/TI-2013	Krasnodar Territory	2013	Europe-1(Va-Va-Va)	Hyalomma marginatum	45.6539	38.1725	KR815009	KR821361	KR821755
	525	14-ROS/TI-2013	Rostov region	2013	Europe-1(Va-Va-Va)	Hyalomma marginatum	46.6118	42.2286	KR815044	KR821397	KR821785
	526	23-ROS/TI-2013	Rostov region	2013	Europe-1(Va-Va-Va)	Hyalomma marginatum	46.6474	42.0691	KR815045	KR821398	KR821786
	527	30-ROS/TI-2013	Rostov region	2013	Europe-1(Va-Va-Va)	Hyalomma marginatum	46.8588	41.5434	KR815046	KR821399	KR821787
	528	42-ROS/TI-2013	Rostov region	2013	Europe-1(Va-Va-Va)	Hyalomma marginatum	46.6926	41.7314	KR815047	KR821400	KR821788
	529	101-ROS/TI-2013	Rostov region	2013	Europe-1(Vb-Va-Va)	Hyalomma marginatum	47.4131	42.7334	KR815048	KR821401	KR821789
	530	116-ROS/TI-2013	Rostov region	2013	Europe-1(Vb-Vb-Vb)	Hyalomma marginatum	47.5116	40.8047	KR815049	KR821402	KR821790
	531	122-ROS/TI-2013	Rostov region	2013	Europe-1(Vb-Vb-Vb)	Hyalomma marginatum	46.7583	41.3845	KR815050	KR821403	KR821791
	532	126-ROS/TI-2013	Rostov region	2013	Europe-1(Va-Va-Va)	Hyalomma marginatum	46.3458	42.1272	KR815051	KR821404	KR821792
	533	127-ROS/TI-2013	Rostov region	2013	Europe-1(Vb-Vb-Vb)	Hyalomma marginatum	46.3974	41.8583	KR815052	KR821405	KR821793
	534	888-STV/TI-2013	Stavropol territory	2013	Europe-1(Va-Va-Va)	Hyalomma marginatum	45.2914	43.6871	KR815087	KR821436	KR821824
	535	928-STV/TI-2013	Stavropol territory	2013	Europe-1(Va-Va-Va)	Hyalomma marginatum	45.3585	43.6844	KR815089	KR821438	KR821826
	536	1007-STV/TI-2013	Stavropol territory	2013	Europe-1(Va-Va-Va)	Hyalomma marginatum	45.9223	43.346	KR815092	KR821441	KR821829
	537	1044-STV/TI-2013	Stavropol territory	2013	Europe-1(Vb-Vb-Vb)	Hyalomma marginatum	45.912	43.3784	KR815091	KR821440	KR821828
	538	92-ROS/TI-2014	Rostov region	2014	Europe-1(Vb-Vb-Vb)	Hyalomma marginatum	46.6439	42.0777	KR815162	KR821264	KR821668
	539	99-ROS/TI-2014	Rostov region	2014	Europe-1(Vb-Vb-Vb)	Hyalomma marginatum	47.0282	41.3228	KR815163	KR821265	KR821669
	540	123-ROS/TI-2014	Rostov region	2014	Europe-1(Vb-Vb-Vb)	Hyalomma marginatum	48.5564	40.3879	KR815164	KR821266	KR821670
	541	261-ROS/TI-2014	Rostov region	2014	Europe-1(Va-Va-Va)	Hyalomma marginatum	46.405	40.9715	KR815165	KR821268	KR821671
	542	402-STV/TI-2014	Stavropol territory	2014	Europe-1(Va-Vb-Va)	Hyalomma marginatum	44.7959	45.2126	KR815117	KR821223	KR821630
	543	36-ROS/TI-2015	Rostov region	2015	Europe-1(Va-Va-Va)	Hyalomma marginatum	46.2325	41.3149	MN624441	MN624672	MN624903
	544	79-ROS/TI-2015	Rostov region	2015	Europe-1(Va-Va-Va)	Hyalomma marginatum	46.6583	41.7437	MN624443	MN624674	MN624905
	545	126-ROS/TI-2015	Rostov region	2015	Europe-1(Vb-Vb-Vb)	Hyalomma marginatum	46.9409	41.0253	MN624442	MN624673	MN624904
	546	129-ROS/TI-2015	Rostov region	2015	Europe-1(Vb-Vb-Vb)	Hyalomma marginatum	48.1577	40.0669	MN624444	MN624675	MN624906
	547	130-ROS/TI-2015	Rostov region	2015	Europe-1(Vb-Vb-Vb)	Hyalomma marginatum	48.206	40.1421	MN624445	MN624676	MN624907
	548	190-ROS/TI-2015	Rostov region	2015	Europe-1(Va-Va-Va)	Hyalomma marginatum	48.298	40.5237	MN624446	MN624677	MN624908
	549	202-ROS/TI-2015	Rostov region	2015	Europe-1(Va-Va-Va)	Hyalomma marginatum	46.4741	43.8436	MN624447	MN624678	MN624909
	550	257-ROS/TI-2015	Rostov region	2015	Europe-1(Va-Va-Va)	Hyalomma marginatum	48.0271	40.7756	MN624448	MN624679	MN624910
	551	261-ROS/TI-2015	Rostov region	2015	Europe-1(Vb-Vb-Vb)	Hyalomma marginatum	47.9787	41.0451	MN624449	MN624680	MN624911
	552	1332-ROS/TI-2015	Rostov region	2015	Europe-1(Va-Va-Va)	Hyalomma marginatum	46.2194	41.6761	MN624438	MN624669	MN624900
	553	1337-ROS/TI-2015	Rostov region	2015	Europe-1(Va-Va-Va)	Hyalomma marginatum	46.4824	41.5784	MN624439	MN624670	MN624901
	554	1338-ROS/TI-2015	Rostov region	2015	Europe-1(Va-Va-Va)	Hyalomma marginatum	46.4523	41.5	MN624440	MN624671	MN624902
	555	1308-STV/TI-2015	Stavropol territory	2015	Europe-1(Va-Va-Va)	Hyalomma marginatum	45.9187	43.3427	MN624437	MN624668	MN624899
	556	3-ASTR/TI-2016	Astrakhan region	2016	Europe-1(Va-Va-Va)	Hyalomma marginatum	46.517	48.5396	MN624483	MN624714	MN624945
	557	4-ASTR/TI-2016	Astrakhan region	2016	Europe-1(Va-Va-Va)	Hyalomma marginatum	46.5121	48.5341	MN624484	MN624715	MN624946
	558	13-ASTR/TI-2016	Astrakhan region	2016	Europe-1(Va-Va-Va)	Hyalomma marginatum	46.7128	48.0507	MN624485	MN624716	MN624947
	559	14-ASTR/TI-2016	Astrakhan region	2016	Europe-1(Va-Va-Va)	Hyalomma marginatum	46.9122	47.894	MN624486	MN624717	MN624948
	560	15-ASTR/TI-2016	Astrakhan region	2016	Europe-1(Va-Va-Va)	Hyalomma marginatum	46.8544	47.9449	MN624487	MN624718	MN624949
	561	16-ASTR/TI-2016	Astrakhan region	2016	Europe-1(Vc-Vb-Va)	Hyalomma marginatum	46.537	48.6208	MN624488	MN624719	MN624950
	562	23-ASTR/TI-2016	Astrakhan region	2016	Europe-1(Va-Va-Va)	Hyalomma marginatum	46.1555	47.9176	MN624489	MN624720	MN624951
	563	25-ASTR/TI-2016	Astrakhan region	2016	Europe-1(Va-Va-Va)	Hyalomma marginatum	46.1376	47.9074	MN624490	MN624721	MN624952
	564	26-ASTR/TI-2016	Astrakhan region	2016	Europe-1(Vc-Vb-Va)	Hyalomma marginatum	46.3431	48.2028	MN624491	MN624722	MN624953
	565	1134-KR/TI-2016	Krasnodar Territory	2016	Europe-1(Va-Va-Va)	Hyalomma marginatum	45.8071	41.2159	MN624482	MN624713	MN624944
	566	1-KALM/TI-2016	Republic of Kalmykia	2016	Europe-1(Va-Va-Va)	Hyalomma marginatum	46.3307	44.3009	MN624473	MN624704	MN624935
	567	2-KALM/TI-2016	Republic of Kalmykia	2016	Europe-1(Va-Va-Va)	Hyalomma marginatum	46.3278	44.2577	MN624474	MN624705	MN624936
	568	4-KALM/TI-2016	Republic of Kalmykia	2016	Europe-1(Va-Va-Va)	Hyalomma marginatum	46.2844	44.2853	MN624475	MN624706	MN624937
	569	5-KALM/TI-2016	Republic of Kalmykia	2016	Europe-1(Va-Va-Va)	Hyalomma marginatum	46.2944	44.1971	MN624476	MN624707	MN624938
	570	6-KALM/TI-2016	Republic of Kalmykia	2016	Europe-1(Va-Va-Va)	Hyalomma marginatum	46.0975	41.9144	MN624477	MN624708	MN624939
	571	7-KALM/TI-2016	Republic of Kalmykia	2016	Europe-1(Va-Va-Va)	Hyalomma marginatum	46.5698	44.4176	MN624478	MN624709	MN624940
	572	9-KALM/TI-2016	Republic of Kalmykia	2016	Europe-1(Va-Va-Va)	Hyalomma marginatum	45.4093	47.3486	MN624479	MN624710	MN624941
	573	10-KALM/TI-2016	Republic of Kalmykia	2016	Europe-1(Va-Va-Va)	Hyalomma marginatum	45.384	47.353	MN624480	MN624711	MN624942
	574	11-KALM/TI-2016	Republic of Kalmykia	2016	Europe-1(Va-Va-Va)	Hyalomma marginatum	46.3333	44.2922	MN624481	MN624712	MN624943
	575	19-ROS/TI-2016	Rostov region	2016	Europe-1(Va-Va-Va)	Hyalomma marginatum	47.9685	42.2991	MN624461	MN624692	MN624923
	576	39-ROS/TI-2016	Rostov region	2016	Europe-1(Vb-Vb-Vb)	Dermacentor marginatus	46.8588	40.2938	MN624462	MN624693	MN624924
	577	44-ROS/TI-2016	Rostov region	2016	Europe-1(Vb-Vb-Vb)	Dermacentor marginatus	46.7716	40.4664	MN624463	MN624694	MN624925
	578	54-ROS/TI-2016	Rostov region	2016	Europe-1(Vb-Vb-Vb)	Hyalomma marginatum	47.8998	41.8549	MN624464	MN624695	MN624926
	579	60-ROS/TI-2016	Rostov region	2016	Europe-1(Vb-Vb-Vb)	Hyalomma marginatum	48.3689	41.7055	MN624465	MN624696	MN624927
	580	82-ROS/TI-2016	Rostov region	2016	Europe-1(Va-Va-Va)	Hyalomma marginatum	47.0808	39.877	MN624466	MN624697	MN624928
	581	104-ROS/TI-2016	Rostov region	2016	Europe-1(Va-Va-Va)	Hyalomma marginatum	47.207	40.4624	MN624467	MN624698	MN624929
	582	108-ROS/TI-2016	Rostov region	2016	Europe-1(Va-Va-Va)	Hyalomma marginatum	47.3369	40.5422	MN624468	MN624699	MN624930
	583	117-ROS/TI-2016	Rostov region	2016	Europe-1(Va-Va-Va)	Hyalomma marginatum	47.2764	40.3567	MN624469	MN624700	MN624931
	584	120-ROS/TI-2016	Rostov region	2016	Europe-1(Va-Va-Va)	Hyalomma marginatum	47.3117	40.4143	MN624470	MN624701	MN624932
	585	121-ROS/TI-2016	Rostov region	2016	Europe-1(Va-Va-Va)	Hyalomma marginatum	47.0963	42.4443	MN624471	MN624702	MN624933
	586	123-ROS/TI-2016	Rostov region	2016	Europe-1(Va-Va-Va)	Hyalomma marginatum	47.1253	42.4744	MN624472	MN624703	MN624934
	587	1471-ROS/TI-2016	Rostov region	2016	Europe-1(Va-Va-Va)	Hyalomma marginatum	46.5461	41.5722	MN624459	MN624690	MN624921
	588	1487-ROS/TI-2016	Rostov region	2016	Europe-1(Va-Vb-Va)	Hyalomma marginatum	46.417	41.4612	MN624460	MN624691	MN624922
	589	363-STV/TI-2016	Stavropol territory	2016	Europe-1(Va-Vb-Va)	Hyalomma marginatum	44.7897	44.8985	MN624456	MN624687	MN624918
	590	365-STV/TI-2016	Stavropol territory	2016	Europe-1(Va-Vb-Va)	Rhipicephalus turanicus	44.7897	44.8985	MN624450	MN624681	MN624912
	591	797-STV/TI-2016	Stavropol territory	2016	Europe-1(Va-Va-Va)	Hyalomma marginatum	44.5166	45.1615	MN624457	MN624688	MN624919
	592	801-STV/TI-2016	Stavropol territory	2016	Europe-1(Va-Va-Va)	Hyalomma marginatum	44.3462	44.9755	MN624458	MN624689	MN624920
	593	1390-STV/TI-2016	Stavropol territory	2016	Europe-1(Va-Va-Va)	Hyalomma marginatum	44.7687	44.9716	MN624451	MN624682	MN624913
	594	1446-STV/TI-2016	Stavropol territory	2016	Europe-1(Va-Vb-Va)	Hyalomma marginatum	44.8453	44.6408	MN624452	MN624683	MN624914
	595	1447-STV/TI-2016	Stavropol territory	2016	Europe-1(Va-Vb-Va)	Hyalomma marginatum	44.8453	44.6408	MN624453	MN624684	MN624915
	596	1451-STV/TI-2016	Stavropol territory	2016	Europe-1(Va-Va-Va)	Hyalomma marginatum	45.9044	43.3665	MN624454	MN624685	MN624916
	597	1452-STV/TI-2016	Stavropol territory	2016	Europe-1(Va-Va-Va)	Hyalomma marginatum	45.9044	43.3665	MN624455	MN624686	MN624917
	598	723-CRIMEA/TI-2017	Republic of Crimea	2017	Europe-1(Va-Va-Va)	Hyalomma marginatum	45.264975	36.038127	MN624492	MN624723	MN624954
	599	724-CRIMEA/TI-2017	Republic of Crimea	2017	Europe-1(Va-Va-Va)	Hyalomma marginatum	45.264975	36.038127	MN624493	MN624724	MN624955
	600	728-CRIMEA/TI-2017	Republic of Crimea	2017	Europe-1(Va-Va-Va)	Hyalomma marginatum	45.264975	36.038127	MN624494	MN624725	MN624956
	601	730-CRIMEA/TI-2017	Republic of Crimea	2017	Europe-1(Va-Va-Va)	Hyalomma marginatum	45.264975	36.038127	MN624495	MN624726	MN624957
	602	840-CRIMEA/TI-2017	Republic of Crimea	2017	Europe-1(Vd-Vd-Vd)	Hyalomma marginatum	45.264975	36.038127	MN624497	MN624728	MN624959
	603	860-CRIMEA/TI-2017	Republic of Crimea	2017	Europe-1(Vd-Vd-Vd)	Hyalomma marginatum	45.264975	36.038127	MN624498	MN624729	MN624960
							45.264975	36.038127
